# Supplementary material for: Triphenyl(3,4,5-trimethoxy­benzyl)­phospho­nium chloride monohydrate
Source: Acta Crystallogr Sect E Struct Rep Online. 2008 Sep 6;64(Pt 10):o1876. doi: 10.1107/S1600536808027712 (PMC2959282; doi:10.1107/S1600536808027712)
Supplement: Supplementary file 1 [file e-64-o1876-sup1.cif]

##############################################################################
###                                                                        ###
###        Electronic paper (Acta Crystallographica Section E)             ###
###                                                                        ###
##############################################################################
#                                                                            #
# This CIF contains the data in a paper accepted for publication in Acta     #
# Crystallographica Section E. It conforms to the requirements of Notes      #
# for Authors for Section E, and has been peer reviewed under the auspices   #
# of the IUCr Commission on Journals.                                        #
#                                                                            #
# Full details of the Crystallographic Information File format               #
# are given in the paper "The Crystallographic Information File (CIF):       #
# a New Standard Archive File for Crystallography" by S. R. Hall, F. H.      #
# Allen and I. D. Brown [Acta Cryst. (1991), A47, 655-685].                  #
#                                                                            #
# The current version of the core CIF dictionary is obtainable from          #
# ftp://ftp.iucr.org/pub/cif_core.dic. The current version number is 2.4.    #
#                                                                            #
# Software is freely available for graphical display of the structure(s) in  #
# this CIF.  For information consult the CIF home page http://www.iucr.org/  #
# cif/home.html                                                              #
#                                                                            #
# This file may be used for bona fide research purposes within the           #
# scientific community so long as proper attribution is given to the journal # 
# article from which it was obtained.                                        #
#                                                                            #
##############################################################################
                                             
data_I
_audit_creation_method     SHELXL-97
_journal_date_recd_electronic     2008-08-11
_journal_date_accepted     2008-08-29
_journal_name_full     'Acta Crystallographica, Section E'
_journal_year     2008
_journal_volume     64
_journal_issue     10
_journal_page_first     o1876
_journal_page_last     o1876
_journal_paper_category     QO
_journal_coeditor_code     FJ2146
_publ_contact_author_name     'S.J. Simpson'
_publ_contact_author_address
;School of Biosciences,
Geoffrey Pope Building,
University of Exeter,
Stocker Road,
Exeter EX4 4QD
;
_publ_contact_author_email     S.J.Simpson@exeter.ac.uk
_publ_contact_author_fax     '44 (0)1392 263434'
_publ_contact_author_phone     '44 (0)1392 263427'
_publ_section_title
;
Triphenyl(3,4,5-trimethoxybenzyl)phosphonium chloride monohydrate
;
loop_
    _publ_author_name
    _publ_author_address
    'Barkell, Alice M.'
;School of Biosciences,
Geoffrey Pope Building,
University of Exeter,
Stocker Road,
Exeter EX4 4QD
England
;
    'Sharp, Jonathan'
;School of Biosciences,
Geoffrey Pope Building,
University of Exeter,
Stocker Road,
Exeter EX4 4QD
England
;
    'Simpson, Stephen J.'
;School of Biosciences,
Geoffrey Pope Building,
University of Exeter,
Stocker Road,
Exeter EX4 4QD
England
;
_chemical_name_systematic
;
Triphenyl(3,4,5-trimethoxybenzyl)phosphonium chloride monohydrate
;
_chemical_name_common     ?
_chemical_formula_moiety     'C28 H28 O3 P + , Cl - , H2 O'
_chemical_formula_sum     'C28 H30 Cl O4 P'
_chemical_formula_iupac     'C28 H28 O3 P + , Cl - , H2 O'
_chemical_formula_weight     496.94
_chemical_melting_point     ?
_symmetry_cell_setting     triclinic
_symmetry_space_group_name_H-M     'P -1'
_symmetry_space_group_name_hall     ' -P 1'
loop_
    _symmetry_equiv_pos_as_xyz
    'x, y, z'
    '-x, -y, -z'
_cell_length_a     10.5818(8)
_cell_length_b     10.6160(15)
_cell_length_c     13.8876(15)
_cell_angle_alpha     111.020(9)
_cell_angle_beta     95.895(7)
_cell_angle_gamma     108.697(11)
_cell_volume     1337.0(3)
_cell_formula_units_Z     2
_cell_measurement_reflns_used     40
_cell_measurement_theta_min     9.00
_cell_measurement_theta_max     12.50
_cell_measurement_temperature     294(2)
_cell_measurement_pressure     101.3
_exptl_crystal_description     block
_exptl_crystal_colour     colourless
_exptl_crystal_size_max     0.35
_exptl_crystal_size_mid     0.30
_exptl_crystal_size_min     0.25
_exptl_crystal_density_diffrn     1.234
_exptl_crystal_density_meas     ?
_exptl_crystal_density_method     'not measured'
_exptl_crystal_F_000     524
_exptl_absorpt_coefficient_mu     0.233
_exptl_absorpt_correction_type     none
_exptl_absorpt_process_details     ?
_exptl_absorpt_correction_T_min     ?
_exptl_absorpt_correction_T_max     ?
_exptl_special_details
;
;
_diffrn_ambient_temperature     294(2)
_diffrn_radiation_type     MoK\a
_diffrn_radiation_wavelength     0.71073
_diffrn_radiation_monochromator     graphite
_diffrn_measurement_device     'Bruker P4'
_diffrn_measurement_method     '\w scans'
_diffrn_detector_area_resol_mean     ?
_diffrn_reflns_number     6874
_diffrn_reflns_av_R_equivalents     0.0134
_diffrn_reflns_av_sigmaI/netI     0.0286
_diffrn_reflns_theta_min     1.75
_diffrn_reflns_theta_max     27.50
_diffrn_reflns_theta_full     27.50
_diffrn_measured_fraction_theta_max     0.964
_diffrn_measured_fraction_theta_full     0.964
_diffrn_reflns_limit_h_min     -13
_diffrn_reflns_limit_h_max     1
_diffrn_reflns_limit_k_min     -12
_diffrn_reflns_limit_k_max     12
_diffrn_reflns_limit_l_min     -18
_diffrn_reflns_limit_l_max     18
_diffrn_standards_number     3
_diffrn_standards_interval_count     147
_diffrn_standards_interval_time     ?
_diffrn_standards_decay_%     0.5
_refine_special_details
;
Refinement of <i>F</i>^2^ against ALL reflections. The weighted <i>R</i>-factor
<i>wR</i> and goodness of fit <i>S</i> are based on <i>F</i>^2^, conventional
<i>R</i>-factors <i>R</i> are based on <i>F</i>, with <i>F</i> set to zero for
negative <i>F</i>^2^. The threshold expression of <i>F</i>^2^ >
\s(<i>F</i>^2^) is used only for calculating <i>R</i>-factors(gt) <i>etc</i>.
and is not relevant to the choice of reflections for refinement.
<i>R</i>-factors based on <i>F</i>^2^ are statistically about twice as large
as those based on <i>F</i>, and <i>R</i>- factors based on ALL data will be
even larger.
;
_reflns_number_total     5905
_reflns_number_gt     4821
_reflns_threshold_expression     >2\s(I)
_refine_ls_structure_factor_coef     Fsqd
_refine_ls_matrix_type     full
_refine_ls_R_factor_all     0.0533
_refine_ls_R_factor_gt     0.0412
_refine_ls_wR_factor_gt     0.1039
_refine_ls_wR_factor_ref     0.1124
_refine_ls_goodness_of_fit_ref     1.025
_refine_ls_restrained_S_all     1.025
_refine_ls_number_reflns     5905
_refine_ls_number_parameters     313
_refine_ls_number_restraints     0
_refine_ls_number_constraints     0
_refine_ls_hydrogen_treatment     mixed
_refine_ls_weighting_scheme     calc
_refine_ls_weighting_details
       'calc w = 1/[\s^2^(Fo^2^)+(0.0485P)^2^+0.4603P] where P=(Fo^2^+2Fc^2^)/3'
_atom_sites_solution_hydrogens     geom
_atom_sites_solution_primary     direct
_atom_sites_solution_secondary     difmap
_refine_ls_shift/su_max     0.000
_refine_ls_shift/su_mean     0.000
_refine_diff_density_max     0.307
_refine_diff_density_min     -0.332
_refine_ls_extinction_method     none
_refine_ls_extinction_coef     ?
loop_
    _atom_type_symbol
    _atom_type_description
    _atom_type_scat_dispersion_real
    _atom_type_scat_dispersion_imag
    _atom_type_scat_source
    C C 0.0033 0.0016 'International Tables Vol C Tables 4.2.6.8 and 6.1.1.4'
    H H 0.0000 0.0000 'International Tables Vol C Tables 4.2.6.8 and 6.1.1.4'
    O O 0.0106 0.0060 'International Tables Vol C Tables 4.2.6.8 and 6.1.1.4'
    P P 0.1023 0.0942 'International Tables Vol C Tables 4.2.6.8 and 6.1.1.4'
    Cl Cl 0.1484 0.1585 'International Tables Vol C Tables 4.2.6.8 and 6.1.1.4'
_computing_data_collection     'XSCANS (Bruker, 1997)'
_computing_cell_refinement     'XSCANS  (Bruker, 1997)'
_computing_data_reduction     'XSCANS  (Bruker, 1997)'
_computing_structure_solution     'SHELXS97 (Sheldrick, 2008)'
_computing_structure_refinement     'SHELXL97 (Sheldrick, 2008)'
_computing_molecular_graphics     'SHELXTL (Sheldrick, 2008)'
_computing_publication_material     'SHELXTL  (Sheldrick, 2008)'
loop_
    _atom_site_type_symbol
    _atom_site_label
    _atom_site_fract_x
    _atom_site_fract_y
    _atom_site_fract_z
    _atom_site_U_iso_or_equiv
    _atom_site_adp_type
    _atom_site_calc_flag
    _atom_site_refinement_flags
    _atom_site_occupancy
    _atom_site_disorder_assembly
    _atom_site_disorder_group
    C C1 0.59549(16) 0.30260(16) 0.18593(12) 0.0346(3) Uani d . 1 . .
    C C2 0.73649(16) 0.35116(17) 0.19652(12) 0.0369(3) Uani d . 1 . .
    H H2A 0.7780 0.2842 0.1741 0.044 Uiso calc R 1 . .
    C C3 0.81545(16) 0.49986(17) 0.24067(12) 0.0373(3) Uani d . 1 . .
    C C4 0.75394(17) 0.60102(16) 0.27451(12) 0.0376(3) Uani d . 1 . .
    C C5 0.61208(17) 0.55084(17) 0.26445(13) 0.0380(3) Uani d . 1 . .
    C C6 0.53270(16) 0.40187(17) 0.21970(13) 0.0386(3) Uani d . 1 . .
    H H6A 0.4380 0.3688 0.2124 0.046 Uiso calc R 1 . .
    C C7 0.51360(16) 0.13991(16) 0.13848(12) 0.0366(3) Uani d . 1 . .
    H H7A 0.5683 0.0907 0.1009 0.055 Uiso calc R 1 . .
    H H7B 0.4319 0.1174 0.0866 0.055 Uiso calc R 1 . .
    P P1 0.46139(4) 0.06666(4) 0.23356(3) 0.03399(11) Uani d . 1 . .
    C C12 0.2474(2) -0.2060(2) 0.15299(17) 0.0580(5) Uani d . 1 . .
    H H12A 0.1956 -0.1579 0.1890 0.070 Uiso calc R 1 . .
    C C13 0.1887(3) -0.3548(2) 0.0915(2) 0.0779(8) Uani d . 1 . .
    H H13A 0.0966 -0.4065 0.0853 0.093 Uiso calc R 1 . .
    C C14 0.2640(3) -0.4265(2) 0.03979(18) 0.0780(8) Uani d . 1 . .
    H H14A 0.2236 -0.5270 -0.0006 0.094 Uiso calc R 1 . .
    C C15 0.4004(3) -0.3509(2) 0.04689(17) 0.0708(7) Uani d . 1 . .
    H H15A 0.4515 -0.4009 0.0116 0.085 Uiso calc R 1 . .
    C C16 0.4617(2) -0.2005(2) 0.10669(15) 0.0525(4) Uani d . 1 . .
    H H16A 0.5529 -0.1490 0.1103 0.063 Uiso calc R 1 . .
    C C11 0.38491(18) -0.12838(17) 0.16085(13) 0.0415(4) Uani d . 1 . .
    C C22 0.68223(19) 0.26808(19) 0.40368(14) 0.0486(4) Uani d . 1 . .
    H H22A 0.6578 0.3386 0.3913 0.058 Uiso calc R 1 . .
    C C23 0.7940(2) 0.3093(2) 0.48553(16) 0.0608(5) Uani d . 1 . .
    H H23A 0.8445 0.4081 0.5279 0.073 Uiso calc R 1 . .
    C C24 0.8313(2) 0.2062(3) 0.50507(17) 0.0655(6) Uani d . 1 . .
    H H24A 0.9064 0.2351 0.5604 0.079 Uiso calc R 1 . .
    C C25 0.7571(2) 0.0608(3) 0.44254(18) 0.0672(6) Uani d . 1 . .
    H H25A 0.7821 -0.0090 0.4556 0.081 Uiso calc R 1 . .
    C C26 0.6446(2) 0.0167(2) 0.35967(16) 0.0529(4) Uani d . 1 . .
    H H26A 0.5950 -0.0824 0.3175 0.064 Uiso calc R 1 . .
    C C21 0.60641(16) 0.11974(18) 0.33980(13) 0.0384(3) Uani d . 1 . .
    C C32 0.3431(2) 0.1799(2) 0.39684(15) 0.0560(5) Uani d . 1 . .
    H H32A 0.4150 0.1823 0.4429 0.067 Uiso calc R 1 . .
    C C33 0.2424(3) 0.2246(3) 0.43595(17) 0.0705(6) Uani d . 1 . .
    H H33A 0.2467 0.2570 0.5084 0.085 Uiso calc R 1 . .
    C C34 0.1362(2) 0.2213(3) 0.36822(18) 0.0630(5) Uani d . 1 . .
    H H34A 0.0696 0.2528 0.3952 0.076 Uiso calc R 1 . .
    C C35 0.12752(19) 0.1718(2) 0.26053(16) 0.0537(5) Uani d . 1 . .
    H H35A 0.0544 0.1682 0.2149 0.064 Uiso calc R 1 . .
    C C36 0.22765(18) 0.12755(19) 0.22064(14) 0.0449(4) Uani d . 1 . .
    H H36A 0.2225 0.0950 0.1481 0.054 Uiso calc R 1 . .
    C C31 0.33660(16) 0.13157(17) 0.28894(13) 0.0381(3) Uani d . 1 . .
    O O1 0.95480(12) 0.55746(13) 0.25460(11) 0.0512(3) Uani d . 1 . .
    O O2 0.83251(14) 0.74874(12) 0.32194(10) 0.0508(3) Uani d . 1 . .
    O O3 0.56099(14) 0.65759(14) 0.30251(12) 0.0531(3) Uani d . 1 . .
    C C50 1.0203(2) 0.4558(2) 0.2316(2) 0.0654(6) Uani d . 1 . .
    H H50A 1.1176 0.5071 0.2444 0.098 Uiso calc R 1 . .
    H H50B 0.9839 0.3872 0.1583 0.098 Uiso calc R 1 . .
    H H50C 1.0036 0.4044 0.2764 0.098 Uiso calc R 1 . .
    C C60 0.8700(3) 0.8112(2) 0.2485(2) 0.0795(8) Uani d . 1 . .
    H H60A 0.9240 0.9140 0.2869 0.119 Uiso calc R 1 . .
    H H60B 0.7883 0.7968 0.2017 0.119 Uiso calc R 1 . .
    H H60C 0.9229 0.7648 0.2075 0.119 Uiso calc R 1 . .
    C C70 0.4212(2) 0.6117(2) 0.3081(2) 0.0636(6) Uani d . 1 . .
    H H70A 0.3970 0.6955 0.3349 0.095 Uiso calc R 1 . .
    H H70B 0.4090 0.5630 0.3548 0.095 Uiso calc R 1 . .
    H H70C 0.3631 0.5458 0.2383 0.095 Uiso calc R 1 . .
    Cl Cl1 0.79294(5) 0.01474(6) 0.06989(4) 0.05847(15) Uani d . 1 . .
    O O99 1.0516(3) 0.2095(2) -0.0017(2) 0.1006(7) Uani d . 1 . .
    H H99A 1.095(5) 0.153(5) -0.021(3) 0.151 Uiso d . 1 . .
    H H99B 0.982(5) 0.154(5) 0.016(3) 0.151 Uiso d . 1 . .
loop_
    _atom_site_aniso_label
    _atom_site_aniso_U_11
    _atom_site_aniso_U_22
    _atom_site_aniso_U_33
    _atom_site_aniso_U_12
    _atom_site_aniso_U_13
    _atom_site_aniso_U_23
    C1 0.0353(8) 0.0333(7) 0.0341(7) 0.0111(6) 0.0093(6) 0.0143(6)
    C2 0.0343(8) 0.0346(8) 0.0399(8) 0.0135(6) 0.0105(6) 0.0126(6)
    C3 0.0311(7) 0.0384(8) 0.0379(8) 0.0099(6) 0.0087(6) 0.0138(6)
    C4 0.0400(8) 0.0300(7) 0.0375(8) 0.0090(6) 0.0110(6) 0.0116(6)
    C5 0.0409(8) 0.0366(8) 0.0415(8) 0.0183(7) 0.0133(7) 0.0180(7)
    C6 0.0329(8) 0.0390(8) 0.0449(9) 0.0132(6) 0.0105(6) 0.0187(7)
    C7 0.0346(8) 0.0342(8) 0.0361(8) 0.0100(6) 0.0093(6) 0.0118(6)
    P1 0.03064(19) 0.03014(19) 0.0356(2) 0.00880(15) 0.00623(15) 0.01065(15)
    C12 0.0451(10) 0.0435(10) 0.0684(13) 0.0021(8) 0.0025(9) 0.0208(9)
    C13 0.0682(15) 0.0455(12) 0.0816(16) -0.0120(11) -0.0115(13) 0.0226(12)
    C14 0.112(2) 0.0323(10) 0.0544(12) 0.0001(12) -0.0074(13) 0.0113(9)
    C15 0.122(2) 0.0448(11) 0.0487(11) 0.0387(13) 0.0235(12) 0.0161(9)
    C16 0.0687(12) 0.0404(9) 0.0480(10) 0.0202(9) 0.0172(9) 0.0178(8)
    C11 0.0442(9) 0.0326(8) 0.0392(8) 0.0080(7) 0.0036(7) 0.0133(6)
    C22 0.0499(10) 0.0407(9) 0.0444(9) 0.0121(8) 0.0030(8) 0.0130(7)
    C23 0.0533(11) 0.0555(11) 0.0454(10) 0.0058(9) -0.0045(9) 0.0080(9)
    C24 0.0510(11) 0.0850(16) 0.0502(11) 0.0270(11) -0.0031(9) 0.0202(11)
    C25 0.0725(14) 0.0727(14) 0.0609(13) 0.0404(12) 0.0008(11) 0.0259(11)
    C26 0.0563(11) 0.0456(10) 0.0520(10) 0.0211(9) 0.0019(8) 0.0168(8)
    C21 0.0344(8) 0.0380(8) 0.0376(8) 0.0118(6) 0.0061(6) 0.0128(6)
    C32 0.0555(11) 0.0788(14) 0.0410(9) 0.0340(10) 0.0164(8) 0.0246(9)
    C33 0.0757(15) 0.0980(18) 0.0470(11) 0.0454(14) 0.0307(11) 0.0256(11)
    C34 0.0559(12) 0.0736(14) 0.0702(13) 0.0359(11) 0.0319(11) 0.0273(11)
    C35 0.0397(9) 0.0608(11) 0.0604(11) 0.0224(9) 0.0116(8) 0.0226(9)
    C36 0.0405(9) 0.0494(10) 0.0404(9) 0.0172(8) 0.0083(7) 0.0143(7)
    C31 0.0352(8) 0.0386(8) 0.0375(8) 0.0122(6) 0.0113(6) 0.0139(6)
    O1 0.0307(6) 0.0434(7) 0.0654(8) 0.0083(5) 0.0126(5) 0.0122(6)
    O2 0.0550(7) 0.0310(6) 0.0530(7) 0.0068(5) 0.0177(6) 0.0102(5)
    O3 0.0512(7) 0.0418(7) 0.0751(9) 0.0260(6) 0.0240(7) 0.0242(6)
    C50 0.0370(10) 0.0626(13) 0.0881(16) 0.0218(9) 0.0163(10) 0.0193(11)
    C60 0.104(2) 0.0470(12) 0.0939(18) 0.0200(12) 0.0490(16) 0.0374(12)
    C70 0.0555(12) 0.0657(13) 0.0885(16) 0.0382(10) 0.0347(11) 0.0349(12)
    Cl1 0.0422(2) 0.0691(3) 0.0547(3) 0.0258(2) 0.00903(19) 0.0125(2)
    O99 0.1220(19) 0.0785(13) 0.1320(18) 0.0569(13) 0.0683(15) 0.0509(13)
_geom_special_details
;
All e.s.d.'s (except the e.s.d. in the dihedral angle between two l.s. planes)
are estimated using the full covariance matrix. The cell e.s.d.'s are taken
into account individually in the estimation of e.s.d.'s in distances, angles
and torsion angles; correlations between e.s.d.'s in cell parameters are only
used when they are defined by crystal symmetry. An approximate (isotropic)
treatment of cell e.s.d.'s is used for estimating e.s.d.'s involving l.s.
planes.
;
loop_
    _geom_bond_atom_site_label_1
    _geom_bond_atom_site_label_2
    _geom_bond_site_symmetry_2
    _geom_bond_distance
    _geom_bond_publ_flag
    C1 C2 . 1.386(2) ?
    C1 C6 . 1.389(2) ?
    C1 C7 . 1.508(2) ?
    C2 C3 . 1.386(2) ?
    C2 H2A . 0.9300 ?
    C3 O1 . 1.3654(19) ?
    C3 C4 . 1.395(2) ?
    C4 O2 . 1.3766(19) ?
    C4 C5 . 1.396(2) ?
    C5 O3 . 1.3704(19) ?
    C5 C6 . 1.389(2) ?
    C6 H6A . 0.9300 ?
    C7 P1 . 1.8069(16) ?
    C7 H7A . 0.9700 ?
    C7 H7B . 0.9700 ?
    P1 C11 . 1.7943(17) ?
    P1 C31 . 1.7949(17) ?
    P1 C21 . 1.7982(16) ?
    C12 C13 . 1.380(3) ?
    C12 C11 . 1.393(3) ?
    C12 H12A . 0.9300 ?
    C13 C14 . 1.358(4) ?
    C13 H13A . 0.9300 ?
    C14 C15 . 1.381(4) ?
    C14 H14A . 0.9300 ?
    C15 C16 . 1.391(3) ?
    C15 H15A . 0.9300 ?
    C16 C11 . 1.387(3) ?
    C16 H16A . 0.9300 ?
    C22 C23 . 1.385(3) ?
    C22 C21 . 1.397(2) ?
    C22 H22A . 0.9300 ?
    C23 C24 . 1.377(3) ?
    C23 H23A . 0.9300 ?
    C24 C25 . 1.369(3) ?
    C24 H24A . 0.9300 ?
    C25 C26 . 1.391(3) ?
    C25 H25A . 0.9300 ?
    C26 C21 . 1.384(3) ?
    C26 H26A . 0.9300 ?
    C32 C33 . 1.384(3) ?
    C32 C31 . 1.385(2) ?
    C32 H32A . 0.9300 ?
    C33 C34 . 1.372(3) ?
    C33 H33A . 0.9300 ?
    C34 C35 . 1.378(3) ?
    C34 H34A . 0.9300 ?
    C35 C36 . 1.379(3) ?
    C35 H35A . 0.9300 ?
    C36 C31 . 1.395(2) ?
    C36 H36A . 0.9300 ?
    O1 C50 . 1.423(2) ?
    O2 C60 . 1.427(3) ?
    O3 C70 . 1.421(2) ?
    C50 H50A . 0.9600 ?
    C50 H50B . 0.9600 ?
    C50 H50C . 0.9600 ?
    C60 H60A . 0.9600 ?
    C60 H60B . 0.9600 ?
    C60 H60C . 0.9600 ?
    C70 H70A . 0.9600 ?
    C70 H70B . 0.9600 ?
    C70 H70C . 0.9600 ?
    O99 H99A . 0.85(4) ?
    O99 H99B . 0.89(4) ?
loop_
    _geom_angle_atom_site_label_1
    _geom_angle_atom_site_label_2
    _geom_angle_atom_site_label_3
    _geom_angle_site_symmetry_1
    _geom_angle_site_symmetry_3
    _geom_angle
    _geom_angle_publ_flag
    C2 C1 C6 . . 120.50(14) ?
    C2 C1 C7 . . 118.08(14) ?
    C6 C1 C7 . . 121.41(14) ?
    C3 C2 C1 . . 119.79(15) ?
    C3 C2 H2A . . 120.1 ?
    C1 C2 H2A . . 120.1 ?
    O1 C3 C2 . . 123.80(15) ?
    O1 C3 C4 . . 115.76(14) ?
    C2 C3 C4 . . 120.44(14) ?
    O2 C4 C3 . . 120.66(15) ?
    O2 C4 C5 . . 120.02(15) ?
    C3 C4 C5 . . 119.26(14) ?
    O3 C5 C6 . . 124.28(15) ?
    O3 C5 C4 . . 115.34(14) ?
    C6 C5 C4 . . 120.37(15) ?
    C5 C6 C1 . . 119.63(15) ?
    C5 C6 H6A . . 120.2 ?
    C1 C6 H6A . . 120.2 ?
    C1 C7 P1 . . 114.83(11) ?
    C1 C7 H7A . . 108.6 ?
    P1 C7 H7A . . 108.6 ?
    C1 C7 H7B . . 108.6 ?
    P1 C7 H7B . . 108.6 ?
    H7A C7 H7B . . 107.5 ?
    C11 P1 C31 . . 109.68(8) ?
    C11 P1 C21 . . 110.92(8) ?
    C31 P1 C21 . . 108.89(8) ?
    C11 P1 C7 . . 106.24(7) ?
    C31 P1 C7 . . 110.07(8) ?
    C21 P1 C7 . . 111.01(8) ?
    C13 C12 C11 . . 119.6(2) ?
    C13 C12 H12A . . 120.2 ?
    C11 C12 H12A . . 120.2 ?
    C14 C13 C12 . . 120.6(2) ?
    C14 C13 H13A . . 119.7 ?
    C12 C13 H13A . . 119.7 ?
    C13 C14 C15 . . 120.4(2) ?
    C13 C14 H14A . . 119.8 ?
    C15 C14 H14A . . 119.8 ?
    C14 C15 C16 . . 120.3(2) ?
    C14 C15 H15A . . 119.9 ?
    C16 C15 H15A . . 119.9 ?
    C11 C16 C15 . . 119.1(2) ?
    C11 C16 H16A . . 120.5 ?
    C15 C16 H16A . . 120.5 ?
    C16 C11 C12 . . 120.02(17) ?
    C16 C11 P1 . . 119.19(14) ?
    C12 C11 P1 . . 120.66(15) ?
    C23 C22 C21 . . 119.55(18) ?
    C23 C22 H22A . . 120.2 ?
    C21 C22 H22A . . 120.2 ?
    C24 C23 C22 . . 120.96(19) ?
    C24 C23 H23A . . 119.5 ?
    C22 C23 H23A . . 119.5 ?
    C25 C24 C23 . . 119.54(19) ?
    C25 C24 H24A . . 120.2 ?
    C23 C24 H24A . . 120.2 ?
    C24 C25 C26 . . 120.6(2) ?
    C24 C25 H25A . . 119.7 ?
    C26 C25 H25A . . 119.7 ?
    C21 C26 C25 . . 120.13(18) ?
    C21 C26 H26A . . 119.9 ?
    C25 C26 H26A . . 119.9 ?
    C26 C21 C22 . . 119.22(16) ?
    C26 C21 P1 . . 121.36(13) ?
    C22 C21 P1 . . 119.41(13) ?
    C33 C32 C31 . . 119.84(19) ?
    C33 C32 H32A . . 120.1 ?
    C31 C32 H32A . . 120.1 ?
    C34 C33 C32 . . 120.24(19) ?
    C34 C33 H33A . . 119.9 ?
    C32 C33 H33A . . 119.9 ?
    C33 C34 C35 . . 120.53(19) ?
    C33 C34 H34A . . 119.7 ?
    C35 C34 H34A . . 119.7 ?
    C34 C35 C36 . . 119.77(18) ?
    C34 C35 H35A . . 120.1 ?
    C36 C35 H35A . . 120.1 ?
    C35 C36 C31 . . 120.13(16) ?
    C35 C36 H36A . . 119.9 ?
    C31 C36 H36A . . 119.9 ?
    C32 C31 C36 . . 119.49(16) ?
    C32 C31 P1 . . 121.59(14) ?
    C36 C31 P1 . . 118.87(12) ?
    C3 O1 C50 . . 116.07(14) ?
    C4 O2 C60 . . 114.00(15) ?
    C5 O3 C70 . . 117.11(14) ?
    O1 C50 H50A . . 109.5 ?
    O1 C50 H50B . . 109.5 ?
    H50A C50 H50B . . 109.5 ?
    O1 C50 H50C . . 109.5 ?
    H50A C50 H50C . . 109.5 ?
    H50B C50 H50C . . 109.5 ?
    O2 C60 H60A . . 109.5 ?
    O2 C60 H60B . . 109.5 ?
    H60A C60 H60B . . 109.5 ?
    O2 C60 H60C . . 109.5 ?
    H60A C60 H60C . . 109.5 ?
    H60B C60 H60C . . 109.5 ?
    O3 C70 H70A . . 109.5 ?
    O3 C70 H70B . . 109.5 ?
    H70A C70 H70B . . 109.5 ?
    O3 C70 H70C . . 109.5 ?
    H70A C70 H70C . . 109.5 ?
    H70B C70 H70C . . 109.5 ?
    H99A O99 H99B . . 100(4) ?
loop_
    _geom_torsion_atom_site_label_1
    _geom_torsion_atom_site_label_2
    _geom_torsion_atom_site_label_3
    _geom_torsion_atom_site_label_4
    _geom_torsion_site_symmetry_1
    _geom_torsion_site_symmetry_2
    _geom_torsion_site_symmetry_3
    _geom_torsion_site_symmetry_4
    _geom_torsion
    _geom_torsion_publ_flag
    C6 C1 C2 C3 . . . . -0.3(2) ?
    C7 C1 C2 C3 . . . . -179.41(14) ?
    C1 C2 C3 O1 . . . . 179.69(15) ?
    C1 C2 C3 C4 . . . . 0.0(2) ?
    O1 C3 C4 O2 . . . . -2.1(2) ?
    C2 C3 C4 O2 . . . . 177.63(14) ?
    O1 C3 C4 C5 . . . . -179.06(15) ?
    C2 C3 C4 C5 . . . . 0.7(2) ?
    O2 C4 C5 O3 . . . . 1.2(2) ?
    C3 C4 C5 O3 . . . . 178.17(14) ?
    O2 C4 C5 C6 . . . . -178.00(14) ?
    C3 C4 C5 C6 . . . . -1.0(2) ?
    O3 C5 C6 C1 . . . . -178.40(15) ?
    C4 C5 C6 C1 . . . . 0.7(2) ?
    C2 C1 C6 C5 . . . . 0.0(2) ?
    C7 C1 C6 C5 . . . . 179.03(14) ?
    C2 C1 C7 P1 . . . . 103.56(15) ?
    C6 C1 C7 P1 . . . . -75.54(17) ?
    C1 C7 P1 C11 . . . . -173.31(12) ?
    C1 C7 P1 C31 . . . . 68.01(13) ?
    C1 C7 P1 C21 . . . . -52.62(14) ?
    C11 C12 C13 C14 . . . . 0.9(4) ?
    C12 C13 C14 C15 . . . . -0.9(4) ?
    C13 C14 C15 C16 . . . . -0.3(4) ?
    C14 C15 C16 C11 . . . . 1.5(3) ?
    C15 C16 C11 C12 . . . . -1.4(3) ?
    C15 C16 C11 P1 . . . . -177.44(15) ?
    C13 C12 C11 C16 . . . . 0.3(3) ?
    C13 C12 C11 P1 . . . . 176.19(17) ?
    C31 P1 C11 C16 . . . . 176.66(14) ?
    C21 P1 C11 C16 . . . . -63.01(16) ?
    C7 P1 C11 C16 . . . . 57.73(16) ?
    C31 P1 C11 C12 . . . . 0.69(18) ?
    C21 P1 C11 C12 . . . . 121.01(16) ?
    C7 P1 C11 C12 . . . . -118.25(16) ?
    C21 C22 C23 C24 . . . . -0.1(3) ?
    C22 C23 C24 C25 . . . . 0.1(4) ?
    C23 C24 C25 C26 . . . . 0.0(4) ?
    C24 C25 C26 C21 . . . . -0.2(4) ?
    C25 C26 C21 C22 . . . . 0.2(3) ?
    C25 C26 C21 P1 . . . . -179.85(17) ?
    C23 C22 C21 C26 . . . . 0.0(3) ?
    C23 C22 C21 P1 . . . . -179.99(16) ?
    C11 P1 C21 C26 . . . . -1.85(18) ?
    C31 P1 C21 C26 . . . . 118.94(16) ?
    C7 P1 C21 C26 . . . . -119.73(16) ?
    C11 P1 C21 C22 . . . . 178.12(14) ?
    C31 P1 C21 C22 . . . . -61.09(16) ?
    C7 P1 C21 C22 . . . . 60.24(16) ?
    C31 C32 C33 C34 . . . . 0.0(4) ?
    C32 C33 C34 C35 . . . . 0.9(4) ?
    C33 C34 C35 C36 . . . . -1.2(3) ?
    C34 C35 C36 C31 . . . . 0.6(3) ?
    C33 C32 C31 C36 . . . . -0.5(3) ?
    C33 C32 C31 P1 . . . . -177.89(18) ?
    C35 C36 C31 C32 . . . . 0.2(3) ?
    C35 C36 C31 P1 . . . . 177.66(14) ?
    C11 P1 C31 C32 . . . . 107.02(17) ?
    C21 P1 C31 C32 . . . . -14.53(18) ?
    C7 P1 C31 C32 . . . . -136.43(16) ?
    C11 P1 C31 C36 . . . . -70.42(15) ?
    C21 P1 C31 C36 . . . . 168.03(13) ?
    C7 P1 C31 C36 . . . . 46.13(15) ?
    C2 C3 O1 C50 . . . . -6.6(3) ?
    C4 C3 O1 C50 . . . . 173.14(17) ?
    C3 C4 O2 C60 . . . . 81.1(2) ?
    C5 C4 O2 C60 . . . . -102.0(2) ?
    C6 C5 O3 C70 . . . . 8.1(3) ?
    C4 C5 O3 C70 . . . . -171.10(17) ?
