# Supplementary material for: Triphenyl(3,4,5-trimethoxy­benzyl)­phospho­nium chloride monohydrate
Source: Acta Crystallogr Sect E Struct Rep Online. 2008 Sep 6;64(Pt 10):o1876. doi: 10.1107/S1600536808027712 (PMC2959282; doi:10.1107/S1600536808027712)
Supplement: Supplementary file 2 [file e-64-o1876-Isup2.hkl]

#
# h,k,l, Fc-squared, Fo-squared, sigma(Fo-squared) and status flag
#
data_I
_shelx_title ' alice2 in P-1'
_shelx_refln_list_code          4
_shelx_F_calc_maximum      170.20
_exptl_crystal_F_000       524.00
_reflns_d_resolution_high  0.7697
 
loop_
 _symmetry_equiv_pos_as_xyz
 'x, y, z'
 '-x, -y, -z'
 
_cell_length_a    10.5818
_cell_length_b    10.6160
_cell_length_c    13.8876
_cell_angle_alpha 111.020
_cell_angle_beta   95.895
_cell_angle_gamma 108.697
 
_shelx_F_squared_multiplier     1.000
 
loop_
 _refln_index_h
 _refln_index_k
 _refln_index_l
 _refln_F_squared_calc
 _refln_F_squared_meas
 _refln_F_squared_sigma
 _refln_observed_status
   1   0   0     2597.88     2832.90     11.64 o
   2   0   0      888.93      935.76     14.03 o
   3   0   0     2978.07     2897.29     30.41 o
   4   0   0      418.83      381.34     13.44 o
   5   0   0     2191.50     2283.84     35.86 o
   6   0   0       28.31       33.82      1.62 o
   7   0   0      110.90       97.29      4.21 o
   8   0   0       14.28       11.34      1.61 o
   9   0   0       46.53       54.69      2.56 o
  10   0   0       31.85       33.51      2.28 o
  11   0   0        0.32        0.99      1.42 o
  12   0   0       42.67       42.11      3.48 o
 -12   1   0       29.99       35.45      2.13 o
 -11   1   0       12.37        7.50      1.57 o
 -10   1   0       55.42       52.56      2.59 o
  -9   1   0      649.92      607.90     16.54 o
  -8   1   0       13.03       11.96      1.48 o
  -7   1   0      148.04      132.85      4.12 o
  -6   1   0        0.06        0.08      0.98 o
  -5   1   0       47.27       67.15      2.97 o
  -4   1   0      412.56      401.77     13.74 o
  -3   1   0       84.40       89.58      3.49 o
  -2   1   0     1055.24     1044.12     14.11 o
  -1   1   0     1103.45     1000.20     14.27 o
   0   1   0      709.91      722.18      6.12 o
   1   1   0      543.98      563.60      7.49 o
   2   1   0     4998.58     5466.41     38.12 o
   3   1   0     2412.82     2395.84     30.27 o
   4   1   0      271.48      335.19     13.32 o
   5   1   0        2.41       -0.28      0.91 o
   6   1   0      270.30      293.51     14.29 o
   7   1   0      609.64      586.32     18.76 o
   8   1   0       24.51       16.56      1.75 o
   9   1   0       17.33       11.58      1.88 o
  10   1   0       27.16       30.11      2.16 o
  11   1   0       25.85       22.39      2.05 o
  12   1   0       49.41       56.20      4.15 o
 -13   2   0        0.10        0.17      2.28 o
 -12   2   0      108.12      111.60      3.35 o
 -11   2   0       18.88       14.75      1.79 o
 -10   2   0       41.86       44.36      2.41 o
  -9   2   0       88.25      100.22      3.73 o
  -8   2   0      371.56      328.94     14.26 o
  -7   2   0      120.55      138.06      5.41 o
  -6   2   0      495.53      443.42     17.41 o
  -5   2   0      444.59      404.18     15.02 o
  -4   2   0      747.18      703.12     17.40 o
  -3   2   0      273.21      283.81      9.88 o
  -2   2   0      198.31      188.62      7.41 o
  -1   2   0      991.11      963.67      9.89 o
   0   2   0      296.67      309.05      6.28 o
   1   2   0     2870.43     2696.27     19.41 o
   2   2   0       45.70       41.58      1.81 o
   3   2   0        7.02       12.00      1.04 o
   4   2   0      836.61      749.61     21.49 o
   5   2   0      249.57      254.68      8.76 o
   6   2   0      268.57      251.67      8.80 o
   7   2   0      472.11      467.14     16.01 o
   8   2   0       33.93       32.38      2.18 o
   9   2   0        5.32        3.52      1.48 o
  10   2   0        1.05       -0.46      1.45 o
  11   2   0       24.02       27.32      2.95 o
 -13   3   0        0.72        0.54      2.76 o
 -12   3   0       32.31       30.49      2.14 o
 -11   3   0       33.72       30.66      2.11 o
 -10   3   0       44.34       46.78      2.33 o
  -9   3   0      318.63      296.87     12.77 o
  -8   3   0      626.28      536.35     18.07 o
  -7   3   0      216.85      221.34      8.16 o
  -6   3   0      524.28      554.87     19.90 o
  -5   3   0     1998.29     2021.10     32.99 o
  -4   3   0      827.94      841.80     19.63 o
  -3   3   0      120.20      151.80      5.37 o
  -2   3   0     2378.88     2428.79     27.68 o
  -1   3   0     3177.68     3259.74     22.33 o
   0   3   0      192.98      206.67      6.34 o
   1   3   0      269.58      289.35     10.97 o
   2   3   0        1.69        0.09      0.77 o
   3   3   0      340.97      285.21      9.78 o
   4   3   0       64.61       68.71      2.44 o
   5   3   0       15.88       17.78      1.58 o
   6   3   0       12.12       10.75      1.65 o
   7   3   0      157.74      161.97      5.81 o
   8   3   0        8.34       10.77      1.60 o
   9   3   0        0.29        2.59      1.42 o
  10   3   0        0.13       -0.48      1.53 o
  11   3   0       10.39       13.49      2.70 o
 -13   4   0        0.57        0.92      2.45 o
 -12   4   0       20.43       23.53      2.03 o
 -11   4   0        1.10        2.82      1.52 o
 -10   4   0       66.96       63.66      2.86 o
  -9   4   0       19.08       22.93      2.00 o
  -8   4   0      658.01      636.31     19.02 o
  -7   4   0       45.90       43.68      1.95 o
  -6   4   0      564.00      601.89     20.58 o
  -5   4   0      841.60      771.49     21.73 o
  -4   4   0     1126.71     1157.63     25.08 o
  -3   4   0      101.41      134.44      5.28 o
  -2   4   0     3485.58     3564.52     38.52 o
  -1   4   0      188.54      216.85      6.02 o
   0   4   0       26.03       48.15      1.22 o
   1   4   0     5693.24     5960.82     74.29 o
   2   4   0       24.96       45.21      1.65 o
   3   4   0      139.60      160.62      6.35 o
   4   4   0      266.47      250.50      9.20 o
   5   4   0       49.07       44.48      2.08 o
   6   4   0     1177.83     1153.23     21.94 o
   7   4   0      169.85      163.81      5.67 o
   8   4   0        5.22        5.07      1.61 o
   9   4   0       20.02       20.92      1.97 o
  10   4   0       84.03       80.90      4.10 o
 -13   5   0        0.79        0.34      2.36 o
 -12   5   0       33.01       32.88      2.26 o
 -11   5   0       22.93       22.24      2.00 o
 -10   5   0      394.48      427.72     12.36 o
  -9   5   0      301.06      308.11     12.96 o
  -8   5   0      288.42      278.70     12.92 o
  -7   5   0        1.47        2.19      1.26 o
  -6   5   0        6.76       14.66      1.45 o
  -5   5   0      141.73      102.61      3.84 o
  -4   5   0        1.34        1.63      0.97 o
  -3   5   0      277.70      292.95     14.49 o
  -2   5   0      116.03      111.09      4.04 o
  -1   5   0      724.05      777.33     15.27 o
   0   5   0      688.05      621.79     14.03 o
   1   5   0      235.91      232.84      6.27 o
   2   5   0      150.20      168.07      7.01 o
   3   5   0      582.29      519.17     18.66 o
   4   5   0      276.61      273.17     12.87 o
   5   5   0      120.72      115.25      4.60 o
   6   5   0        4.82        4.73      1.45 o
   7   5   0       56.23       61.52      2.58 o
   8   5   0        0.79        1.67      1.47 o
   9   5   0        9.73        7.62      2.38 o
 -13   6   0       81.42       85.06      4.07 o
 -12   6   0       33.08       28.48      2.11 o
 -11   6   0        0.14       -1.09      1.49 o
 -10   6   0       46.26       48.29      2.49 o
  -9   6   0       55.74       50.80      2.47 o
  -8   6   0        6.73        7.87      1.44 o
  -7   6   0      181.85      174.90      6.96 o
  -6   6   0      162.14      160.05      5.98 o
  -5   6   0      177.53      164.69      6.34 o
  -4   6   0      156.80      185.19      7.03 o
  -3   6   0      190.84      215.23      8.02 o
  -2   6   0      405.55      405.78     17.14 o
  -1   6   0       14.93       19.74      1.43 o
   0   6   0        6.85        4.49      0.78 o
   1   6   0       96.97      113.61      3.07 o
   2   6   0       29.24       36.39      2.01 o
   3   6   0      148.37      138.53      5.20 o
   4   6   0       19.46       24.02      1.82 o
   5   6   0       90.28       92.73      3.37 o
   6   6   0       88.82       82.59      2.86 o
   7   6   0        6.51        6.96      1.60 o
   8   6   0        0.01       -0.83      2.22 o
 -12   7   0        3.31        1.27      1.44 o
 -11   7   0       65.68       68.94      2.74 o
 -10   7   0      261.25      245.16      9.14 o
  -9   7   0        4.47        7.55      1.72 o
  -8   7   0      123.50      114.66      4.40 o
  -7   7   0      194.66      192.05      6.80 o
  -6   7   0       17.76       18.71      1.67 o
  -5   7   0      144.74      158.81      5.50 o
  -4   7   0        2.39        3.86      1.25 o
  -3   7   0     2306.90     2409.17     38.84 o
  -2   7   0      569.98      580.11     19.88 o
  -1   7   0       18.42       21.22      1.16 o
   0   7   0       13.26       14.84      1.09 o
   1   7   0      163.55      175.44      9.62 o
   2   7   0        0.70       -0.42      1.42 o
   3   7   0        5.06        1.51      1.54 o
   4   7   0       97.61       87.81      3.59 o
   5   7   0        9.03        9.70      1.71 o
   6   7   0       23.58       25.21      1.99 o
   7   7   0       52.56       59.88      3.65 o
 -12   8   0       37.74       42.09      2.26 o
 -11   8   0       89.17       84.79      2.87 o
 -10   8   0       50.32       42.38      2.40 o
  -9   8   0        0.09        3.88      1.57 o
  -8   8   0       10.27        8.54      1.64 o
  -7   8   0      353.52      296.09     12.15 o
  -6   8   0        5.04        3.61      1.38 o
  -5   8   0        9.96        9.67      1.56 o
  -4   8   0        1.07        0.17      1.38 o
  -3   8   0      117.27      117.55      4.43 o
  -2   8   0      256.69      233.93      7.63 o
  -1   8   0        1.54        2.67      1.01 o
   0   8   0        5.11        7.77      0.97 o
   1   8   0       27.75       35.45      1.47 o
   2   8   0      319.43      268.07     10.53 o
   3   8   0       62.03       55.70      2.48 o
   4   8   0       59.05       61.67      2.59 o
   5   8   0       49.10       52.59      2.38 o
   6   8   0       10.96       13.15      2.51 o
 -11   9   0       92.49       99.69      2.98 o
 -10   9   0       43.40       43.72      2.35 o
  -9   9   0       50.05       47.95      2.43 o
  -8   9   0       59.96       59.08      2.57 o
  -7   9   0       26.84       23.56      1.98 o
  -6   9   0       50.91       46.66      2.28 o
  -5   9   0      136.48      144.15      5.23 o
  -4   9   0       22.11       22.19      1.88 o
  -3   9   0       37.20       42.40      2.33 o
  -2   9   0        6.09        8.44      1.53 o
  -1   9   0       13.65        8.16      1.47 o
   0   9   0       22.73       18.74      1.24 o
   1   9   0       46.69       51.73      1.71 o
   2   9   0       32.40       31.78      2.09 o
   3   9   0       78.09       82.25      2.86 o
   4   9   0        9.53       11.60      1.63 o
   5   9   0       40.03       41.46      3.56 o
 -10  10   0      100.81      104.46      3.13 o
  -9  10   0        1.92        3.07      1.56 o
  -8  10   0       22.44       29.69      2.28 o
  -7  10   0       53.80       54.55      2.51 o
  -6  10   0        0.04        1.83      1.41 o
  -5  10   0        2.88        1.16      1.49 o
  -4  10   0       80.53       79.69      2.89 o
  -3  10   0       50.89       48.09      2.53 o
  -2  10   0        8.80        7.97      1.61 o
  -1  10   0        5.53        6.95      1.08 o
   0  10   0        9.45       10.11      1.18 o
   1  10   0       45.27       48.38      1.71 o
   2  10   0       49.86       47.43      2.28 o
   3  10   0        5.75        6.55      3.60 o
  -9  11   0        0.46        2.99      1.43 o
  -8  11   0        9.72       11.23      1.82 o
  -7  11   0       44.78       43.46      2.28 o
  -6  11   0       10.31        7.24      1.70 o
  -5  11   0       11.26       12.62      1.77 o
  -4  11   0      104.22      115.59      3.62 o
  -3  11   0       53.28       45.61      2.46 o
  -2  11   0       22.57       25.17      1.94 o
  -1  11   0        0.33       -0.43      0.97 o
   0  11   0        2.56        3.77      1.03 o
   1  11   0       51.20       53.08      2.55 o
   2  11   0       11.93        6.35      2.91 o
  -7  12   0        0.58        2.63      2.01 o
  -6  12   0       24.28       25.43      3.01 o
  -5  12   0       28.58       35.10      2.05 o
  -4  12   0       16.21       12.93      2.48 o
  -3  12   0        2.73       -1.16      2.08 o
  -2  12   0        0.12        2.33      2.20 o
  -1  12   0       12.22       16.01      3.49 o
   1 -12   1       48.24       48.49      2.61 o
   2 -12   1      114.11      123.95      4.63 o
   3 -12   1       18.37       19.71      1.82 o
   4 -12   1        0.30       -0.82      1.38 o
   5 -12   1        0.06        0.30      1.27 o
   6 -12   1        9.19        7.51      1.65 o
   7 -12   1        4.04        4.79      1.42 o
  -2 -11   1        6.66        4.95      2.36 o
  -1 -11   1        8.15       11.33      1.78 o
   0 -11   1        0.73        1.91      0.96 o
   1 -11   1       99.45       87.51      2.10 o
   2 -11   1       63.26       70.44      2.77 o
   3 -11   1       19.88       22.11      2.05 o
   4 -11   1        1.56        3.44      1.40 o
   5 -11   1       63.40       62.75      2.64 o
   6 -11   1        1.80        2.48      1.46 o
   7 -11   1       21.79       17.63      1.83 o
   8 -11   1        7.43        6.39      1.64 o
   9 -11   1        2.69        1.98      1.40 o
  -4 -10   1        0.70        5.49      2.42 o
  -3 -10   1        1.25        2.82      2.11 o
  -2 -10   1       30.84       28.53      2.09 o
  -1 -10   1       45.82       46.16      1.66 o
   0 -10   1        4.79        7.13      1.09 o
   1 -10   1        7.34        7.64      1.13 o
   2 -10   1       67.93       72.31      2.76 o
   3 -10   1       26.67       29.97      2.18 o
   4 -10   1        4.99        2.43      1.53 o
   5 -10   1        0.39       -1.00      1.45 o
   6 -10   1        0.73       -0.07      1.55 o
   7 -10   1        8.84        6.09      1.63 o
   8 -10   1       17.34       12.23      1.71 o
   9 -10   1       11.34       16.00      1.85 o
  10 -10   1        3.97        3.32      1.54 o
  -5  -9   1       48.15       56.14      3.62 o
  -4  -9   1       14.90       13.04      1.73 o
  -3  -9   1       15.60       12.37      1.80 o
  -2  -9   1        5.31        4.08      1.72 o
  -1  -9   1      120.06      105.68      6.68 o
   0  -9   1       28.57       25.95      1.36 o
   1  -9   1        7.37       10.17      1.12 o
   2  -9   1      852.70      889.22     19.05 o
   3  -9   1      570.67      589.73     16.29 o
   4  -9   1      153.72      144.49      5.68 o
   5  -9   1       38.04       36.15      2.14 o
   6  -9   1      173.92      175.57      6.11 o
   7  -9   1       85.59       83.40      3.13 o
   8  -9   1        6.07        2.23      1.57 o
   9  -9   1       46.96       48.57      2.47 o
  10  -9   1        6.45        6.97      1.63 o
  11  -9   1       32.83       34.12      2.14 o
  -6  -8   1      138.10      137.22      4.81 o
  -5  -8   1        0.01        1.04      1.67 o
  -4  -8   1       51.14       52.45      2.38 o
  -3  -8   1       31.03       35.43      2.22 o
  -2  -8   1        4.30       -0.22      1.37 o
  -1  -8   1       72.10       44.76      4.15 o
   0  -8   1       83.32       76.55      4.29 o
   1  -8   1        1.27        3.16      0.96 o
   2  -8   1       39.94       41.44      2.09 o
   3  -8   1       83.56       84.99      2.89 o
   4  -8   1      243.57      240.69      8.82 o
   5  -8   1      173.34      169.20      6.92 o
   6  -8   1      258.44      226.86      7.59 o
   7  -8   1        5.30        3.27      1.53 o
   8  -8   1      160.01      152.86      5.19 o
   9  -8   1      234.13      242.97      9.36 o
  10  -8   1        0.89        0.44      1.51 o
  11  -8   1        1.90        2.74      1.55 o
  12  -8   1        5.39        6.10      1.62 o
  -8  -7   1       34.25       34.35      3.49 o
  -7  -7   1       25.52       27.06      2.05 o
  -6  -7   1       12.16       10.88      1.79 o
  -5  -7   1       16.23       16.68      1.85 o
  -4  -7   1       91.76       78.43      2.76 o
  -3  -7   1      248.95      230.08     10.87 o
  -2  -7   1       76.21       73.05      2.79 o
  -1  -7   1        7.83       12.44      1.08 o
   0  -7   1       21.22       20.62      1.10 o
   1  -7   1       72.24       72.01      1.74 o
   2  -7   1      285.89      294.57     10.63 o
   3  -7   1        7.03        4.68      1.42 o
   4  -7   1        4.98        1.14      1.23 o
   5  -7   1      459.18      437.31     16.64 o
   6  -7   1       29.05       24.72      1.75 o
   7  -7   1       73.24       61.99      2.43 o
   8  -7   1        1.31        1.91      1.46 o
   9  -7   1      293.97      289.63     10.87 o
  10  -7   1       16.37       16.61      1.97 o
  11  -7   1       12.64       18.22      1.84 o
  12  -7   1       37.08       43.08      2.36 o
  -9  -6   1       13.28       19.98      3.31 o
  -8  -6   1        0.52        1.26      1.29 o
  -7  -6   1       28.54       29.75      2.13 o
  -6  -6   1       96.70      103.96      3.41 o
  -5  -6   1       14.92       11.11      1.71 o
  -4  -6   1       30.15       23.33      1.84 o
  -3  -6   1      374.17      383.53     15.19 o
  -2  -6   1       92.30       88.45      2.98 o
  -1  -6   1      128.18      155.80      4.48 o
   0  -6   1      135.90      135.00      5.78 o
   1  -6   1        7.55       12.18      1.45 o
   2  -6   1      179.31      187.56      7.24 o
   3  -6   1        4.16       10.76      1.32 o
   4  -6   1       13.93       13.84      1.34 o
   5  -6   1      381.27      353.04     16.38 o
   6  -6   1       70.49       63.83      2.29 o
   7  -6   1        0.10        1.07      1.31 o
   8  -6   1       11.55        9.84      1.51 o
   9  -6   1        9.59        6.87      1.68 o
  10  -6   1       42.27       39.97      2.24 o
  11  -6   1        2.17        5.17      1.63 o
  12  -6   1       55.57       59.25      2.68 o
  13  -6   1        6.90        6.09      2.56 o
  -9  -5   1        7.24        6.17      2.37 o
  -8  -5   1        2.57        0.84      1.51 o
  -7  -5   1       73.21       78.97      2.85 o
  -6  -5   1        5.66        8.82      1.58 o
  -5  -5   1        0.79        0.25      1.41 o
  -4  -5   1      154.62      163.69      5.49 o
  -3  -5   1      330.67      286.49     10.09 o
  -2  -5   1      269.47      273.23      9.48 o
  -1  -5   1      171.21      185.90      6.96 o
   0  -5   1      292.60      251.20      7.41 o
   1  -5   1       80.05       75.12      3.85 o
   2  -5   1        5.48        3.99      0.87 o
   3  -5   1      211.72      264.80     13.03 o
   4  -5   1     1679.59     1803.41     33.00 o
   5  -5   1      345.90      308.44     15.28 o
   6  -5   1       63.70       71.14      3.04 o
   7  -5   1       76.52       75.31      2.61 o
   8  -5   1     1098.02      982.71     22.83 o
   9  -5   1     1026.54     1011.90     21.29 o
  10  -5   1        0.00       -0.19      1.61 o
  11  -5   1       66.75       68.41      2.71 o
  12  -5   1      138.73      140.66      5.75 o
  13  -5   1       23.01       25.35      2.91 o
 -10  -4   1       13.56       10.23      2.71 o
  -9  -4   1       17.87       21.74      2.03 o
  -8  -4   1        5.49        3.01      1.47 o
  -7  -4   1      112.97      107.06      4.18 o
  -6  -4   1      412.04      416.17     14.44 o
  -5  -4   1      439.00      443.34     17.02 o
  -4  -4   1      314.16      286.31     10.12 o
  -3  -4   1       48.11       58.73      2.14 o
  -2  -4   1       42.60       39.34      1.80 o
  -1  -4   1     2331.09     2299.64     24.58 o
   0  -4   1      787.41      830.40     23.45 o
   1  -4   1     1141.83     1236.80     35.88 o
   2  -4   1      114.01      130.04      4.33 o
   3  -4   1      689.52      660.45     18.14 o
   4  -4   1      223.01      212.81      7.84 o
   5  -4   1       16.01       30.91      1.44 o
   6  -4   1       80.63       77.67      3.04 o
   7  -4   1       79.01       85.94      2.86 o
   8  -4   1      554.38      515.05     17.92 o
   9  -4   1        2.61        3.67      1.72 o
  10  -4   1       24.53       27.35      2.05 o
  11  -4   1        0.92        0.66      1.55 o
  12  -4   1       92.51       97.16      3.10 o
  13  -4   1        0.72        0.71      2.25 o
 -11  -3   1      111.11      113.74      5.07 o
 -10  -3   1       57.34       58.20      2.53 o
  -9  -3   1        1.75        3.76      1.64 o
  -8  -3   1       10.22        8.87      1.55 o
  -7  -3   1       76.48       74.47      2.86 o
  -6  -3   1      233.75      245.58      9.16 o
  -5  -3   1        2.06        7.19      1.27 o
  -4  -3   1      205.84      207.78      7.97 o
  -3  -3   1      770.26      792.66     21.51 o
  -2  -3   1       31.52       51.00      2.13 o
  -1  -3   1     2028.37     2044.21     19.69 o
   0  -3   1      944.80      953.75     12.29 o
   1  -3   1      852.67      846.98     36.89 o
   2  -3   1     1324.11     1368.88     20.87 o
   3  -3   1     4599.83     4683.82     40.89 o
   4  -3   1       47.11       56.05      1.66 o
   5  -3   1      294.89      293.03     13.49 o
   6  -3   1      315.90      297.57     10.57 o
   7  -3   1      560.64      513.10     19.05 o
   8  -3   1      147.56      132.70      5.30 o
   9  -3   1      528.58      504.77     15.75 o
  10  -3   1      143.63      136.42      4.64 o
  11  -3   1       13.57       13.68      1.77 o
  12  -3   1       28.38       28.73      2.15 o
  13  -3   1        8.20        6.43      2.39 o
 -11  -2   1        1.35        1.50      1.47 o
 -10  -2   1        1.03        1.06      1.49 o
  -9  -2   1      150.91      164.51      5.08 o
  -8  -2   1      235.72      219.59      9.97 o
  -7  -2   1        1.36        1.32      1.29 o
  -6  -2   1      145.91      170.46      6.38 o
  -5  -2   1       90.08       66.40      2.60 o
  -4  -2   1        1.34        3.28      0.92 o
  -3  -2   1      635.33      607.83     17.15 o
  -2  -2   1     2464.22     2388.02     28.41 o
  -1  -2   1     2795.87     2610.65     18.53 o
   0  -2   1    13417.92    13319.71     35.24 o
   1  -2   1      385.24      424.04      6.57 o
   2  -2   1      832.31      907.35     14.85 o
   3  -2   1     3313.13     3293.87     31.91 o
   4  -2   1       22.45       22.53      1.08 o
   5  -2   1      653.75      694.97     19.64 o
   6  -2   1      992.81      990.89     26.12 o
   7  -2   1      562.85      593.06     19.42 o
   8  -2   1      102.54       99.02      3.82 o
   9  -2   1      193.43      182.00      6.61 o
  10  -2   1        1.93        1.75      1.59 o
  11  -2   1       24.33       22.17      1.98 o
  12  -2   1       40.84       49.09      2.39 o
  13  -2   1        1.98        1.29      2.37 o
 -12  -1   1       60.31       61.87      3.77 o
 -11  -1   1       20.16       22.91      2.02 o
 -10  -1   1        2.15        1.36      1.43 o
  -9  -1   1      692.32      700.11     15.13 o
  -8  -1   1       89.23       93.38      4.03 o
  -7  -1   1       37.06       33.42      1.91 o
  -6  -1   1      126.73      116.00      4.52 o
  -5  -1   1      457.87      498.68     17.38 o
  -4  -1   1       41.46       56.33      2.17 o
  -3  -1   1        2.82        4.71      0.73 o
  -2  -1   1      548.90      641.26     13.36 o
  -1  -1   1     1845.23     1853.21     13.46 o
   0  -1   1      411.00      437.44      4.70 o
   1  -1   1     4808.49     4715.90    118.57 o
   2  -1   1     1989.34     1932.73     19.91 o
   3  -1   1      599.60      586.11     14.04 o
   4  -1   1     2084.07     2021.69     29.39 o
   5  -1   1      949.30      999.62     23.83 o
   6  -1   1      846.16      768.03     23.55 o
   7  -1   1      395.02      358.89     15.59 o
   8  -1   1       38.65       31.57      1.91 o
   9  -1   1       34.58       30.77      2.07 o
  10  -1   1      225.27      229.06      8.78 o
  11  -1   1        1.49       -0.45      1.41 o
  12  -1   1       19.86       20.96      2.83 o
 -12   0   1       23.83       17.39      2.71 o
 -11   0   1        0.35        1.55      1.53 o
 -10   0   1      144.90      125.18      4.34 o
  -9   0   1      134.76      141.64      5.23 o
  -8   0   1      268.62      232.16      8.72 o
  -7   0   1       57.45       64.44      2.40 o
  -6   0   1      995.72      998.53     26.81 o
  -5   0   1      119.30       91.56      3.81 o
  -4   0   1     1613.40     1643.81     26.40 o
  -3   0   1      127.38      145.85      5.22 o
  -2   0   1      400.36      388.93      9.28 o
  -1   0   1      749.81      814.53     10.64 o
   1   0   1      626.55      660.41      6.86 o
   2   0   1     1386.71     1404.02     18.27 o
   3   0   1      556.56      576.66     14.37 o
   4   0   1      625.93      540.14     16.59 o
   5   0   1       73.34       98.19      4.17 o
   6   0   1      154.66      142.20      5.45 o
   7   0   1      172.62      148.30      6.58 o
   8   0   1      111.06      107.44      4.29 o
   9   0   1       93.62       90.66      3.12 o
  10   0   1        5.78        8.84      1.77 o
  11   0   1        1.79        2.99      1.45 o
  12   0   1       23.46       25.76      3.24 o
 -13   1   1        0.62       -1.20      2.19 o
 -12   1   1       38.60       43.62      2.35 o
 -11   1   1        0.01        1.08      1.60 o
 -10   1   1        0.66       -1.34      1.34 o
  -9   1   1       43.64       36.78      2.13 o
  -8   1   1      447.69      411.39     15.63 o
  -7   1   1      192.86      191.65      7.10 o
  -6   1   1      245.10      243.68      9.31 o
  -5   1   1     2618.26     2757.97     37.91 o
  -4   1   1      162.99      161.90      6.13 o
  -3   1   1      666.68      678.64     14.60 o
  -2   1   1      258.77      258.23      7.99 o
  -1   1   1      823.66      864.12      8.08 o
   0   1   1      151.17      135.48      4.82 o
   1   1   1      280.10      285.60      6.73 o
   2   1   1        6.69        5.96      0.72 o
   3   1   1     2280.18     2320.18     31.42 o
   4   1   1        0.29        1.88      0.87 o
   5   1   1       28.93       22.68      1.40 o
   6   1   1       14.98       10.37      1.33 o
   7   1   1      367.55      351.51     15.18 o
   8   1   1       17.78       19.75      1.76 o
   9   1   1       39.31       33.80      2.19 o
  10   1   1       72.68       67.25      2.78 o
  11   1   1        0.00        2.17      1.42 o
 -13   2   1        6.41       10.27      2.40 o
 -12   2   1        0.85        0.80      1.49 o
 -11   2   1        0.01        1.41      1.60 o
 -10   2   1       60.73       60.19      2.52 o
  -9   2   1        0.16        1.83      1.35 o
  -8   2   1       46.69       36.21      1.98 o
  -7   2   1       14.69       14.52      1.44 o
  -6   2   1       65.60       58.03      2.48 o
  -5   2   1      652.77      673.22     19.64 o
  -4   2   1       34.38       26.32      1.24 o
  -3   2   1        9.35       10.48      0.83 o
  -2   2   1     4227.68     4441.59     33.34 o
  -1   2   1     1095.07     1011.28     11.22 o
   0   2   1      869.85      837.01     12.16 o
   1   2   1     2451.42     2389.50     19.79 o
   2   2   1     1369.70     1295.85     23.40 o
   3   2   1      603.80      635.51     18.85 o
   4   2   1      111.40      105.36      4.59 o
   5   2   1       11.27        9.25      1.25 o
   6   2   1      726.70      735.48     20.62 o
   7   2   1       19.08       14.47      1.78 o
   8   2   1       68.16       68.25      2.57 o
   9   2   1        8.19       12.26      1.74 o
  10   2   1      125.52      133.35      5.44 o
  11   2   1        4.04        7.33      2.29 o
 -13   3   1       18.18       16.77      2.49 o
 -12   3   1        3.36        3.18      1.53 o
 -11   3   1      142.38      134.15      4.47 o
 -10   3   1        5.13        2.72      1.53 o
  -9   3   1       29.01       40.97      2.21 o
  -8   3   1       49.49       48.56      2.14 o
  -7   3   1       17.56       18.57      1.54 o
  -6   3   1      551.27      524.74     19.85 o
  -5   3   1      542.59      607.64     18.96 o
  -4   3   1     2790.66     2863.47     35.83 o
  -3   3   1     1224.91     1231.40     22.29 o
  -2   3   1      782.88      810.52     17.11 o
  -1   3   1      480.03      468.53      9.68 o
   0   3   1      252.24      236.91      7.22 o
   1   3   1     3414.69     3424.58     27.46 o
   2   3   1     1479.05     1465.06     28.60 o
   3   3   1       21.68       25.37      1.38 o
   4   3   1      187.42      176.70      6.91 o
   5   3   1      319.52      296.15      9.56 o
   6   3   1        9.10        9.53      1.59 o
   7   3   1       24.68       25.66      1.98 o
   8   3   1       33.86       32.89      2.11 o
   9   3   1       33.69       37.15      2.22 o
  10   3   1      134.74      143.05      4.97 o
 -13   4   1        7.78        8.93      2.38 o
 -12   4   1        5.28        7.73      1.74 o
 -11   4   1       42.13       40.39      2.40 o
 -10   4   1       61.41       66.82      2.69 o
  -9   4   1     1046.69      997.34     21.53 o
  -8   4   1      105.90      118.34      4.82 o
  -7   4   1      267.53      225.43      8.27 o
  -6   4   1      544.00      540.73     20.58 o
  -5   4   1     1175.04     1223.65     28.49 o
  -4   4   1      130.42      119.55      3.96 o
  -3   4   1      112.56      148.38      5.69 o
  -2   4   1      281.09      283.99     12.15 o
  -1   4   1       77.43       96.73      2.79 o
   0   4   1     2322.27     2431.53     38.42 o
   1   4   1     1152.79     1197.72     18.92 o
   2   4   1      111.31      128.16      4.94 o
   3   4   1       94.17       95.01      3.52 o
   4   4   1      212.23      235.14      7.94 o
   5   4   1      159.47      148.29      5.80 o
   6   4   1      307.90      311.80     11.91 o
   7   4   1       30.82       33.43      2.08 o
   8   4   1        0.53       -0.72      1.38 o
   9   4   1       22.24       24.31      1.88 o
  10   4   1       40.04       41.65      3.46 o
 -13   5   1        0.03       -0.06      2.05 o
 -12   5   1        0.28        1.47      1.54 o
 -11   5   1      236.20      256.04      8.33 o
 -10   5   1       96.72       92.12      3.52 o
  -9   5   1      231.46      202.95      6.71 o
  -8   5   1      255.25      261.35      8.92 o
  -7   5   1      664.63      601.03     19.57 o
  -6   5   1       70.65       86.11      3.68 o
  -5   5   1       14.85       23.65      1.51 o
  -4   5   1      186.35      172.29      6.78 o
  -3   5   1      729.36      752.29     22.41 o
  -2   5   1     1717.82     1707.44     32.66 o
  -1   5   1      636.73      707.60     15.14 o
   0   5   1      186.89      212.18      5.82 o
   1   5   1      435.48      375.90     11.76 o
   2   5   1       81.37       86.02      3.50 o
   3   5   1       22.20       19.74      1.65 o
   4   5   1        4.76        2.35      1.29 o
   5   5   1       93.48       88.13      2.99 o
   6   5   1        3.28        2.04      1.48 o
   7   5   1       16.08       17.09      1.88 o
   8   5   1       20.28       25.60      1.90 o
   9   5   1        0.15       -1.70      2.44 o
 -13   6   1        4.94        8.49      2.67 o
 -12   6   1       14.52       13.73      1.85 o
 -11   6   1      254.77      239.62      7.94 o
 -10   6   1      105.95       96.07      3.60 o
  -9   6   1       58.25       57.81      2.46 o
  -8   6   1      206.78      189.41      6.48 o
  -7   6   1       32.12       30.31      1.81 o
  -6   6   1        8.26        5.78      1.43 o
  -5   6   1        0.08        1.76      1.14 o
  -4   6   1     1246.72     1232.56     28.62 o
  -3   6   1       12.14       13.60      1.39 o
  -2   6   1       69.78       62.40      2.26 o
  -1   6   1       58.97       71.23      2.56 o
   0   6   1      199.27      175.93     11.12 o
   1   6   1      195.67      177.36      4.82 o
   2   6   1      300.51      286.55     13.46 o
   3   6   1       49.84       50.08      2.25 o
   4   6   1      158.36      153.97      5.43 o
   5   6   1      248.98      230.37      9.11 o
   6   6   1        7.28        8.00      1.66 o
   7   6   1        6.99        6.91      1.57 o
   8   6   1       25.69       34.03      4.02 o
 -12   7   1       10.05        9.62      1.80 o
 -11   7   1      187.24      184.58      6.88 o
 -10   7   1       20.50       28.69      2.14 o
  -9   7   1        0.58       -0.29      1.58 o
  -8   7   1      122.24      147.99      5.33 o
  -7   7   1      192.79      189.51      6.60 o
  -6   7   1        0.00       -0.01      1.46 o
  -5   7   1      187.05      183.21      6.31 o
  -4   7   1      377.29      362.17     15.63 o
  -3   7   1      476.44      428.26     16.53 o
  -2   7   1      108.73      112.02      4.14 o
  -1   7   1       75.43       74.61      3.86 o
   0   7   1        1.57        0.44      0.80 o
   1   7   1       12.63        8.42      1.09 o
   2   7   1       54.82       43.67      2.20 o
   3   7   1       63.07       52.07      2.42 o
   4   7   1       31.78       32.09      2.15 o
   5   7   1       57.04       56.54      2.57 o
   6   7   1       19.25       15.44      1.79 o
   7   7   1        7.88        8.01      2.41 o
 -12   8   1        1.94        6.47      2.30 o
 -11   8   1       62.88       62.92      2.61 o
 -10   8   1      126.32      120.37      3.83 o
  -9   8   1       15.29       13.40      1.88 o
  -8   8   1      317.32      285.36     11.18 o
  -7   8   1      468.09      411.76     13.13 o
  -6   8   1        7.93        5.79      1.57 o
  -5   8   1        2.03        2.01      1.31 o
  -4   8   1      373.02      374.76     14.09 o
  -3   8   1        1.63       -0.23      1.33 o
  -2   8   1      274.45      256.19     12.28 o
  -1   8   1       11.93        8.36      2.60 o
   0   8   1       36.09       27.76      1.46 o
   1   8   1      115.60       98.42      2.28 o
   2   8   1        3.56        4.03      1.47 o
   3   8   1       14.50       14.89      1.71 o
   4   8   1       27.54       31.78      2.08 o
   5   8   1       54.54       57.75      2.33 o
   6   8   1       49.02       46.36      3.57 o
 -11   9   1        8.14       10.24      1.65 o
 -10   9   1       10.67        6.32      1.66 o
  -9   9   1        8.42        3.57      1.67 o
  -8   9   1       27.77       20.65      1.96 o
  -7   9   1       21.93       21.65      1.93 o
  -6   9   1       22.53       21.31      1.91 o
  -4   9   1      102.78       95.28      3.37 o
  -3   9   1      267.55      249.01     10.66 o
  -2   9   1       26.02       30.43      2.06 o
  -1   9   1       67.91       78.36      2.00 o
   0   9   1       24.35       19.72      1.31 o
   1   9   1        1.24        0.55      2.25 o
   2   9   1        5.16        3.29      1.55 o
   3   9   1       10.89       14.99      1.76 o
   4   9   1       53.67       59.65      3.68 o
 -10  10   1       41.62       39.73      2.23 o
  -9  10   1       11.42        5.51      1.65 o
  -8  10   1        6.44        5.30      1.51 o
  -7  10   1        0.01        1.65      1.43 o
  -6  10   1        0.26        0.87      1.62 o
  -5  10   1       39.45       37.11      2.22 o
  -4  10   1      156.61      143.80      4.55 o
  -3  10   1        0.01       -1.09      1.33 o
  -2  10   1       53.78       68.72      2.74 o
  -1  10   1       67.99       73.78      1.97 o
   0  10   1       13.38        8.49      1.09 o
   1  10   1        3.70        3.30      0.97 o
   2  10   1       10.41       11.23      2.31 o
   3  10   1        3.64       -0.45      2.75 o
  -9  11   1       15.68       20.54      3.02 o
  -8  11   1       43.22       52.90      2.35 o
  -7  11   1       12.02       13.86      1.74 o
  -6  11   1       18.64       24.05      2.03 o
  -5  11   1       12.83       19.02      1.82 o
  -4  11   1       33.74       32.26      2.17 o
  -3  11   1       19.61       22.15      1.96 o
  -2  11   1        4.26        3.51      1.62 o
  -1  11   1       11.52        8.61      1.12 o
   0  11   1        1.74        0.39      1.36 o
   1  11   1        1.41        2.80      2.13 o
  -7  12   1        2.43        1.71      2.30 o
  -6  12   1        2.07       -0.32      2.03 o
  -5  12   1       14.08       19.92      2.89 o
  -4  12   1       39.97       54.00      3.55 o
  -3  12   1        1.19        1.65      2.13 o
  -2  12   1       15.68       12.55      2.88 o
  -1 -12   2        9.90       14.86      2.17 o
   1 -12   2       12.27        9.74      1.76 o
   2 -12   2       51.69       40.30      2.29 o
   3 -12   2        2.40        2.98      1.58 o
   4 -12   2        1.77        3.34      1.50 o
   5 -12   2       96.86      103.37      3.25 o
   6 -12   2       39.49       37.21      2.30 o
   7 -12   2        4.32        3.65      1.44 o
  -2 -11   2        0.43       -1.63      2.01 o
  -1 -11   2       15.40       12.69      1.19 o
   0 -11   2        1.91        2.48      2.09 o
   1 -11   2        2.30        3.26      1.01 o
   2 -11   2      119.98      126.68      3.93 o
   3 -11   2       61.85       61.29      2.63 o
   4 -11   2       13.79       10.02      1.75 o
   5 -11   2      177.26      181.55      7.43 o
   6 -11   2        5.08        1.60      1.54 o
   7 -11   2       15.19       12.96      1.76 o
   8 -11   2       22.88       26.34      2.03 o
   9 -11   2       49.12       46.74      2.51 o
  -4 -10   2      108.70      108.61      4.53 o
  -3 -10   2      112.88      114.98      4.79 o
  -2 -10   2       16.90       14.69      1.68 o
  -1 -10   2        0.00       -0.05      0.99 o
   0 -10   2       13.55       12.15      1.49 o
   1 -10   2       29.85       27.14      3.05 o
   2 -10   2        4.55        1.23      1.40 o
   3 -10   2       81.47       88.61      3.01 o
   4 -10   2        1.55        0.57      1.36 o
   5 -10   2        1.94        2.73      1.77 o
   6 -10   2        0.08       -1.40      1.40 o
   7 -10   2        0.00        3.61      1.41 o
   8 -10   2       57.98       59.94      2.66 o
   9 -10   2       37.03       36.28      2.57 o
  10 -10   2        2.64        4.94      1.62 o
  -6  -9   2       53.28       67.90      3.88 o
  -5  -9   2       54.67       47.22      3.45 o
  -4  -9   2       77.72       77.66      2.75 o
  -3  -9   2      157.62      178.07      7.00 o
  -2  -9   2       44.70       37.54      2.25 o
  -1  -9   2        0.06        3.31      1.07 o
   0  -9   2      130.78      124.23      3.24 o
   1  -9   2        0.54        0.12      1.32 o
   2  -9   2       49.68       47.63      2.42 o
   3  -9   2     1419.87     1449.68     25.70 o
   4  -9   2      318.08      325.58     12.45 o
   5  -9   2        0.04        0.75      1.42 o
   6  -9   2       72.39       69.70      2.88 o
   7  -9   2        1.02        2.49      1.44 o
   8  -9   2      105.55       99.18      3.51 o
   9  -9   2      168.64      168.06      8.18 o
  10  -9   2       21.12       21.81      1.97 o
  11  -9   2       23.30       22.42      1.96 o
  -7  -8   2       39.42       53.98      3.71 o
  -6  -8   2       12.72       12.17      1.69 o
  -5  -8   2       54.99       51.70      2.45 o
  -4  -8   2      103.49      100.16      3.50 o
  -3  -8   2      324.76      336.34     11.18 o
  -2  -8   2      314.06      270.96     11.72 o
  -1  -8   2        5.02        9.81      2.30 o
   0  -8   2      130.04      116.15      3.01 o
   1  -8   2       99.33       98.56      6.47 o
   2  -8   2      137.52      140.07      5.34 o
   3  -8   2       23.96       22.51      1.81 o
   4  -8   2       92.33       91.31      3.36 o
   5  -8   2      317.25      322.57     14.08 o
   6  -8   2      173.04      162.81      5.49 o
   7  -8   2      109.78      104.81      3.89 o
   8  -8   2       18.74       17.37      1.88 o
   9  -8   2       20.67       19.82      2.09 o
  10  -8   2        3.82        6.51      1.72 o
  11  -8   2        0.46        1.94      1.69 o
  12  -8   2      103.81      114.61      3.12 o
  -8  -7   2        0.01       -0.85      2.70 o
  -7  -7   2        0.60        0.49      1.49 o
  -6  -7   2        1.85        2.86      1.40 o
  -5  -7   2       14.34       17.66      1.82 o
  -4  -7   2      125.70      114.09      4.56 o
  -3  -7   2        0.05        5.01      1.48 o
  -2  -7   2        1.89        0.15      1.19 o
  -1  -7   2      100.28       98.87      2.53 o
   0  -7   2        7.29        5.96      0.85 o
   1  -7   2      210.11      178.81      5.05 o
   2  -7   2        6.25        6.39      1.22 o
   3  -7   2     1016.15     1003.50     26.32 o
   4  -7   2       25.00       23.17      1.59 o
   5  -7   2       15.41       16.59      1.64 o
   6  -7   2        8.57       10.28      1.58 o
   7  -7   2       76.72       70.85      2.51 o
   8  -7   2      405.07      358.24     13.15 o
   9  -7   2       20.40       18.30      1.94 o
  10  -7   2       35.76       38.45      2.25 o
  11  -7   2        8.98        9.80      1.74 o
  12  -7   2       95.19      102.58      3.51 o
  -9  -6   2        3.70       -2.58      2.58 o
  -8  -6   2       45.77       46.19      2.24 o
  -7  -6   2       23.07       22.02      2.09 o
  -6  -6   2       51.12       49.96      2.40 o
  -5  -6   2       24.01       25.35      1.94 o
  -4  -6   2       99.86      103.15      3.57 o
  -3  -6   2       93.33       75.32      3.32 o
  -2  -6   2        9.93        9.27      1.32 o
  -1  -6   2      504.58      531.14     13.88 o
   0  -6   2       63.22       65.46      3.86 o
   1  -6   2        7.52       10.28      0.81 o
   2  -6   2      394.32      394.37     16.42 o
   3  -6   2      494.77      566.62     20.29 o
   4  -6   2     1002.42     1086.06     27.97 o
   5  -6   2      411.32      408.23     17.43 o
   6  -6   2      516.86      495.08     18.87 o
   7  -6   2       21.14       14.68      1.63 o
   8  -6   2      182.60      173.23      6.53 o
   9  -6   2        8.65       11.24      1.81 o
  10  -6   2       97.41      109.29      3.52 o
  11  -6   2       31.68       31.51      2.19 o
  12  -6   2       99.37       98.58      5.45 o
  13  -6   2       43.48       46.06      3.52 o
 -10  -5   2        5.41        6.98      2.47 o
  -9  -5   2       40.28       37.62      2.25 o
  -8  -5   2       31.56       30.22      2.06 o
  -7  -5   2        0.04        2.17      1.66 o
  -6  -5   2        9.64        8.30      1.58 o
  -5  -5   2     1146.49     1116.41     23.39 o
  -4  -5   2       35.69       33.31      1.85 o
  -3  -5   2       14.70       18.54      1.51 o
  -2  -5   2       57.69       49.16      2.54 o
  -1  -5   2        0.97       -0.63      0.63 o
   0  -5   2      854.40      925.58     15.95 o
   1  -5   2       13.17        7.16      0.69 o
   2  -5   2       23.80       35.67      1.92 o
   4  -5   2      511.69      644.76     20.11 o
   5  -5   2      257.34      301.23      9.69 o
   6  -5   2      343.55      363.15     16.18 o
   7  -5   2      515.25      506.67     18.52 o
   8  -5   2      460.36      439.35     15.75 o
   9  -5   2      190.37      198.49      6.75 o
  10  -5   2      434.93      437.84     12.59 o
  11  -5   2       19.53       23.72      1.97 o
  12  -5   2       40.57       39.99      2.32 o
  13  -5   2        9.17        7.57      2.47 o
 -10  -4   2       77.36       81.30      4.07 o
  -9  -4   2      173.99      189.43      6.51 o
  -8  -4   2      184.52      180.96      7.66 o
  -7  -4   2      264.79      266.76     10.83 o
  -6  -4   2     1173.88     1130.67     23.09 o
  -5  -4   2      110.55      111.03      3.89 o
  -4  -4   2       69.38       67.39      2.79 o
  -3  -4   2       57.94       65.54      2.84 o
  -2  -4   2     1117.80      962.17     23.48 o
  -1  -4   2     1543.82     1639.41     19.91 o
   0  -4   2     4537.76     4728.11    114.64 o
   1  -4   2      113.65      123.95      3.32 o
   2  -4   2      368.40      390.92     13.17 o
   3  -4   2      256.03      201.09      6.87 o
   4  -4   2      797.01      800.85     20.64 o
   5  -4   2      171.10      165.79      6.23 o
   6  -4   2      119.27      144.40      6.44 o
   7  -4   2      962.61      874.84     24.18 o
   8  -4   2      453.89      418.30     15.69 o
   9  -4   2       59.69       63.29      2.61 o
  10  -4   2        9.00        8.28      1.74 o
  11  -4   2        9.69        4.34      1.67 o
  12  -4   2       26.12       28.64      2.09 o
  13  -4   2        2.15        2.84      2.33 o
 -11  -3   2       36.90       31.63      3.36 o
 -10  -3   2       19.21       22.21      1.92 o
  -9  -3   2      335.52      336.29      9.47 o
  -8  -3   2       79.39       77.31      2.78 o
  -7  -3   2        2.56        5.74      1.45 o
  -6  -3   2        0.24        3.36      1.28 o
  -5  -3   2      558.47      580.07     19.51 o
  -4  -3   2      532.43      591.23     20.38 o
  -3  -3   2        9.03       13.90      1.06 o
  -2  -3   2     1456.05     1382.18     24.74 o
  -1  -3   2     2338.03     2343.98     49.81 o
   0  -3   2     3695.88     3834.30    124.42 o
   1  -3   2       35.22       32.50      0.83 o
   2  -3   2       72.11       72.17      2.53 o
   3  -3   2     1328.49     1370.79     23.01 o
   4  -3   2       84.10       85.34      3.07 o
   5  -3   2      223.14      216.85      7.54 o
   6  -3   2      227.16      211.04      8.11 o
   7  -3   2      907.64      896.35     24.20 o
   8  -3   2      150.20      141.42      6.14 o
   9  -3   2       42.54       39.47      2.29 o
  10  -3   2       31.44       35.81      2.20 o
  11  -3   2        4.16        0.83      1.53 o
  12  -3   2       48.51       52.15      2.47 o
  13  -3   2       10.49       14.05      2.65 o
 -12  -2   2        0.03        2.00      2.58 o
 -11  -2   2       23.59       29.23      2.04 o
 -10  -2   2       31.98       29.23      2.15 o
  -9  -2   2      228.73      249.65      9.81 o
  -8  -2   2       68.18       60.49      2.44 o
  -7  -2   2       45.23       54.37      2.42 o
  -6  -2   2      447.68      480.91     18.38 o
  -5  -2   2      127.45      163.85      6.87 o
  -4  -2   2       91.83      108.04      4.81 o
  -3  -2   2      435.58      462.41     14.87 o
  -2  -2   2     2909.07     2836.96     30.88 o
  -1  -2   2      607.98      617.07      9.28 o
   0  -2   2     6630.09     7063.24     88.50 o
   1  -2   2     1213.56     1245.60     46.19 o
   2  -2   2     1688.06     1715.41     21.22 o
   3  -2   2     3336.67     3348.24     33.71 o
   4  -2   2        1.34        0.24      0.71 o
   5  -2   2        4.75        8.20      1.07 o
   6  -2   2     1167.06     1183.67     28.77 o
   7  -2   2        6.83        5.80      1.37 o
   8  -2   2       70.23       62.79      2.37 o
   9  -2   2      140.10      142.19      4.63 o
  10  -2   2      193.80      186.96      8.94 o
  11  -2   2        4.59        6.02      1.65 o
  12  -2   2        2.54        4.04      1.54 o
 -12  -1   2        1.76        1.40      2.53 o
 -11  -1   2       16.28       21.37      1.99 o
 -10  -1   2       21.61       16.67      2.01 o
  -9  -1   2        0.36       -1.55      1.55 o
  -8  -1   2       52.84       49.51      2.21 o
  -7  -1   2       25.08       28.30      1.75 o
  -6  -1   2      436.48      455.69     18.09 o
  -5  -1   2      638.25      660.34     20.29 o
  -4  -1   2       53.00       53.61      2.30 o
  -3  -1   2       88.52       72.91      3.43 o
  -2  -1   2      729.41      677.51     13.78 o
  -1  -1   2     5716.39     6090.86     89.57 o
   0  -1   2       26.80       47.62      1.25 o
   1  -1   2       33.95       16.89      0.50 o
   2  -1   2      695.89      712.75     13.94 o
   3  -1   2     1346.64     1364.60     22.21 o
   4  -1   2     1811.96     2013.49     30.72 o
   5  -1   2     1329.66     1363.91     28.88 o
   6  -1   2       25.42       14.90      1.35 o
   7  -1   2       15.85        9.25      1.41 o
   8  -1   2       59.53       57.82      2.70 o
   9  -1   2      325.61      301.08     11.62 o
  10  -1   2       82.24       92.33      3.12 o
  11  -1   2        0.63        0.61      1.51 o
  12  -1   2        8.96       10.95      2.80 o
 -11   0   2       34.73       38.83      2.32 o
 -10   0   2       55.04       44.67      2.29 o
  -9   0   2       18.78       12.33      1.75 o
  -8   0   2        0.14        3.36      1.49 o
  -7   0   2      273.13      270.09      9.69 o
  -5   0   2       46.94       35.74      1.56 o
  -4   0   2       50.38       49.44      1.72 o
  -3   0   2      189.93      199.86      8.91 o
  -2   0   2     8991.13     9390.23     44.81 o
  -1   0   2     4412.56     4654.51    174.38 o
   0   0   2     8680.98     7792.65    137.66 o
   1   0   2      564.30      567.51      7.90 o
   2   0   2     1247.95     1241.49     19.18 o
   3   0   2       24.17       27.87      1.11 o
   4   0   2       76.44       92.79      4.59 o
   5   0   2        4.31        1.10      0.94 o
   6   0   2       18.22       12.98      1.38 o
   7   0   2      131.80      129.13      5.76 o
   8   0   2       89.61       78.47      2.82 o
   9   0   2       19.86       22.83      2.00 o
  10   0   2      210.30      215.92      7.84 o
  11   0   2        0.25        0.27      1.37 o
  12   0   2       11.09        9.71      2.83 o
 -13   1   2        0.02        1.20      2.02 o
 -12   1   2        1.61        0.17      1.69 o
 -11   1   2       76.94       77.82      2.82 o
 -10   1   2       21.21       16.27      1.82 o
  -9   1   2        0.59        0.84      1.41 o
  -8   1   2      180.59      162.03      6.15 o
  -7   1   2     1185.09     1113.77     27.18 o
  -6   1   2        1.20        3.40      1.04 o
  -5   1   2     1399.45     1497.49     28.45 o
  -4   1   2     1342.42     1225.25     22.63 o
  -3   1   2     2351.77     2453.69     27.99 o
  -2   1   2     8561.76     9101.01     46.02 o
  -1   1   2      543.45      595.95      8.11 o
   0   1   2     4465.51     4187.44     54.62 o
   1   1   2     6924.77     6349.69     49.43 o
   2   1   2      439.91      404.04     12.74 o
   3   1   2      158.98      174.81      6.70 o
   4   1   2      425.50      395.04     15.84 o
   5   1   2      168.75      149.36      6.03 o
   6   1   2        0.08        0.01      1.12 o
   7   1   2      124.79      123.03      4.14 o
   8   1   2       86.21       85.51      2.80 o
   9   1   2       33.82       32.22      2.17 o
  10   1   2       82.65       94.23      3.11 o
  11   1   2        2.50        3.57      2.33 o
 -13   2   2        2.44        5.73      2.14 o
 -12   2   2       24.83       25.88      2.08 o
 -11   2   2      112.31      116.00      4.12 o
 -10   2   2       14.73       14.46      1.83 o
  -9   2   2      109.66      118.42      4.39 o
  -8   2   2      947.54      808.36     21.82 o
  -7   2   2       96.83       75.95      3.10 o
  -6   2   2        0.20       -0.96      0.96 o
  -5   2   2       92.39      107.64      4.32 o
  -4   2   2      211.13      160.01      5.89 o
  -3   2   2      532.79      644.30     15.90 o
  -2   2   2     4115.68     4185.96     35.38 o
  -1   2   2     1130.32     1224.54     21.30 o
   0   2   2        8.85       11.34      0.55 o
   1   2   2       26.93       37.60      0.90 o
   2   2   2      235.11      228.83     11.28 o
   3   2   2       68.32       62.14      2.73 o
   4   2   2     1807.18     1746.43     34.48 o
   5   2   2       78.04       69.57      2.43 o
   6   2   2      745.34      732.57     19.54 o
   7   2   2      356.94      347.43     12.73 o
   8   2   2       19.26       20.17      1.82 o
   9   2   2        1.13        0.36      1.40 o
  10   2   2        1.17        3.07      1.46 o
  11   2   2        4.40        5.03      2.49 o
 -13   3   2        1.47       -2.24      2.24 o
 -12   3   2        0.07        2.54      1.51 o
 -11   3   2      216.76      205.17      7.89 o
 -10   3   2      146.03      135.03      4.45 o
  -9   3   2      116.07      124.36      4.39 o
  -8   3   2       99.24      102.72      4.57 o
  -7   3   2      141.31      138.84      5.43 o
  -6   3   2      114.51      124.51      5.73 o
  -5   3   2      810.51      797.90     22.05 o
  -4   3   2      616.09      767.16     19.54 o
  -3   3   2      159.42      179.26      6.89 o
  -2   3   2     1307.10     1340.24     23.48 o
  -1   3   2       63.74       50.96      2.05 o
   0   3   2       72.50      106.29      4.46 o
   1   3   2     3015.98     2839.32     46.68 o
   2   3   2      944.24      968.62     24.39 o
   3   3   2       26.51       26.23      1.47 o
   4   3   2      629.34      625.42     20.17 o
   5   3   2     2624.90     2415.19     35.96 o
   6   3   2      212.79      204.98      6.77 o
   7   3   2      153.90      154.18      5.35 o
   8   3   2        7.72        8.66      1.56 o
   9   3   2        0.82        2.62      1.41 o
  10   3   2       63.30       75.75      4.04 o
 -13   4   2       72.72       76.30      3.93 o
 -12   4   2        3.68        4.28      1.68 o
 -11   4   2      165.91      176.52      7.38 o
 -10   4   2        3.98       10.16      1.75 o
  -9   4   2      172.56      161.11      5.64 o
  -8   4   2      707.31      633.75     19.22 o
  -7   4   2      240.16      207.94      8.03 o
  -6   4   2      219.53      193.83      7.86 o
  -5   4   2      924.35      883.46     25.06 o
  -4   4   2     3808.26     3791.69     45.81 o
  -3   4   2       51.40       52.02      2.45 o
  -2   4   2        1.28        1.71      0.87 o
  -1   4   2      231.88      244.87      5.94 o
   0   4   2       85.95      106.81      4.49 o
   1   4   2       19.19       12.35      0.82 o
   2   4   2      103.04      102.57      3.81 o
   3   4   2        9.58       12.70      1.33 o
   4   4   2      534.82      522.13     17.48 o
   5   4   2      142.52      148.65      4.99 o
   6   4   2        0.08        0.24      1.34 o
   7   4   2        0.11        1.83      1.42 o
   8   4   2      114.40      109.64      5.13 o
   9   4   2        0.17       -0.44      2.21 o
 -13   5   2        2.67       -1.11      2.54 o
 -12   5   2        9.35        7.85      1.68 o
 -11   5   2      127.14      136.93      4.47 o
 -10   5   2        6.12        4.13      1.56 o
  -9   5   2        0.57        3.57      1.50 o
  -8   5   2       19.05       15.12      1.78 o
  -7   5   2      266.97      280.50      9.58 o
  -6   5   2      173.97      176.83      6.79 o
  -5   5   2      224.91      235.07      8.56 o
  -4   5   2     1006.12      869.24     24.80 o
  -3   5   2       37.17       36.09      1.67 o
  -2   5   2        3.09        3.43      1.06 o
  -1   5   2      869.37      906.97     20.65 o
   0   5   2      175.60      175.39      5.36 o
   1   5   2       75.85       82.39      2.41 o
   2   5   2        1.55        4.36      1.24 o
   3   5   2       24.72       23.38      1.79 o
   4   5   2        0.12       -0.07      1.27 o
   5   5   2       25.02       19.97      1.88 o
   6   5   2        0.58        0.49      1.43 o
   7   5   2       50.17       65.05      2.55 o
   8   5   2        2.66        1.45      2.00 o
 -13   6   2       29.97       36.19      3.03 o
 -12   6   2        4.84        5.72      1.71 o
 -11   6   2       39.72       42.49      2.32 o
 -10   6   2        0.47       -0.01      1.45 o
  -9   6   2       35.76       25.47      2.02 o
  -8   6   2      141.28      149.91      5.46 o
  -7   6   2      145.29      143.37      5.24 o
  -6   6   2      188.20      203.15      7.25 o
  -5   6   2       84.23       92.44      2.99 o
  -4   6   2     1470.17     1343.74     29.08 o
  -3   6   2       37.25       40.26      1.81 o
  -2   6   2       87.47       97.27      3.38 o
  -1   6   2      323.16      336.29      8.52 o
   0   6   2      200.50      200.37      5.27 o
   1   6   2       23.00       20.25      1.17 o
   2   6   2      131.03      144.39      5.57 o
   3   6   2      172.57      163.77      5.77 o
   4   6   2       14.54       12.48      1.67 o
   5   6   2        5.95        3.05      1.47 o
   6   6   2        6.65        6.77      1.59 o
   7   6   2        3.08        0.20      2.37 o
 -12   7   2        5.71        7.08      1.64 o
 -11   7   2        1.17        1.48      1.47 o
 -10   7   2       70.92       67.80      2.69 o
  -9   7   2      138.24      141.83      4.81 o
  -8   7   2        4.04        6.89      1.47 o
  -7   7   2       41.29       37.53      2.11 o
  -6   7   2       44.75       45.69      2.24 o
  -5   7   2      709.03      727.04     20.84 o
  -4   7   2     1203.31     1162.07     24.65 o
  -3   7   2     1247.62     1189.38     25.63 o
  -2   7   2        4.50        2.77      1.30 o
  -1   7   2      195.10      192.37      6.30 o
   0   7   2       15.56       18.69      1.81 o
   1   7   2        2.95        5.72      1.08 o
   2   7   2        0.58        7.13      1.49 o
   3   7   2       35.25       37.22      2.23 o
   4   7   2        6.75        8.62      1.66 o
   5   7   2        3.14       -0.17      1.46 o
   6   7   2        1.87        4.84      2.28 o
 -12   8   2       74.39       73.02      4.82 o
 -11   8   2       16.43       18.46      1.91 o
 -10   8   2       54.32       64.16      2.66 o
  -9   8   2        8.09        9.85      1.72 o
  -8   8   2       43.47       47.26      2.33 o
  -7   8   2       44.76       46.25      2.30 o
  -6   8   2        0.04        0.73      1.41 o
  -5   8   2      382.09      429.90     14.05 o
  -4   8   2       42.69       55.23      2.42 o
  -3   8   2      747.19      741.24     19.12 o
  -2   8   2       20.32       28.02      2.03 o
  -1   8   2       77.87       84.16      2.48 o
   0   8   2        0.49        1.17      0.92 o
   1   8   2        2.53        3.06      1.10 o
   2   8   2      387.85      390.33     10.78 o
   3   8   2       72.62       75.94      2.75 o
   4   8   2        3.11        4.09      1.44 o
   5   8   2        1.07        3.09      2.40 o
 -11   9   2        1.72        1.78      1.49 o
 -10   9   2       43.02       52.50      2.46 o
  -9   9   2       52.44       48.67      2.52 o
  -8   9   2        1.03       -0.30      1.44 o
  -7   9   2        3.85        2.93      1.42 o
  -6   9   2       52.72       56.53      2.56 o
  -5   9   2        8.58        5.62      1.56 o
  -4   9   2       38.65       44.65      2.30 o
  -3   9   2        1.41        3.01      1.56 o
  -2   9   2        2.66        1.06      1.47 o
  -1   9   2       55.30       60.47      2.10 o
   0   9   2       17.24       14.80      1.33 o
   1   9   2       38.09       32.30      1.52 o
   2   9   2       35.76       42.09      2.33 o
   3   9   2       49.28       58.20      3.55 o
   4   9   2        0.21        2.99      2.06 o
 -10  10   2      148.76      155.50      4.99 o
  -9  10   2       76.72       81.21      2.87 o
  -8  10   2        5.14        6.33      1.66 o
  -7  10   2        3.32        4.03      1.57 o
  -6  10   2       89.18       99.71      3.41 o
  -5  10   2       27.14       19.15      2.03 o
  -4  10   2        3.18        3.76      1.43 o
  -3  10   2       36.36       45.54      2.43 o
  -2  10   2        6.57        9.59      1.70 o
  -1  10   2       36.05       33.10      5.01 o
   0  10   2       36.90       25.55      2.75 o
   1  10   2        1.48        1.20      1.17 o
   2  10   2       44.15       50.62      3.58 o
  -9  11   2       23.42       26.79      2.96 o
  -8  11   2        0.18        1.28      2.31 o
  -7  11   2       36.55       47.27      2.20 o
  -6  11   2       22.44       22.04      1.91 o
  -5  11   2       15.24       12.55      1.69 o
  -4  11   2       20.64       22.44      1.95 o
  -3  11   2       86.27       94.32      4.42 o
  -2  11   2       21.78       22.25      1.83 o
  -1  11   2       15.45       12.49      1.76 o
   0  11   2       24.77       19.80      2.12 o
  -7  12   2        2.14       -0.85      2.62 o
  -6  12   2       46.36       46.34      3.49 o
  -5  12   2        7.63        4.17      2.29 o
  -4  12   2        5.61        6.07      2.27 o
  -3  12   2       10.71        9.67      2.42 o
  -1 -12   3        2.24        3.94      1.66 o
   1 -12   3       65.54       69.33      2.64 o
   2 -12   3       16.73       17.74      1.86 o
   3 -12   3        1.27        0.58      1.47 o
   4 -12   3        3.85       -1.43      1.43 o
   5 -12   3       26.80       28.22      2.10 o
   6 -12   3        2.27        2.01      1.52 o
   7 -12   3        0.63        2.18      1.36 o
  -2 -11   3        2.75        4.23      2.26 o
  -1 -11   3       36.66       34.68      1.60 o
   0 -11   3       85.93      102.30     13.47 o
   1 -11   3       41.00       43.42      1.69 o
   2 -11   3        8.26        3.62      1.72 o
   3 -11   3      133.43      127.71      4.30 o
   4 -11   3        4.08        2.93      1.53 o
   5 -11   3       32.98       30.42      2.12 o
   6 -11   3        1.65        3.59      1.67 o
   7 -11   3        0.16       -0.62      1.44 o
   8 -11   3        2.63        1.43      1.55 o
   9 -11   3        9.97       16.40      1.84 o
  -4 -10   3       20.02       22.44      3.05 o
  -3 -10   3       47.33       54.85      2.46 o
  -2 -10   3       66.21       73.51      2.76 o
  -1 -10   3        3.33        2.65      1.04 o
   0 -10   3        9.90       12.65      1.44 o
   1 -10   3        6.65        8.81      1.15 o
   2 -10   3       57.64       52.26      2.53 o
   3 -10   3        0.15       -0.62      1.47 o
   4 -10   3       82.51       80.10      2.99 o
   5 -10   3       12.84        8.72      1.75 o
   6 -10   3       30.86       31.84      2.13 o
   7 -10   3       24.97       22.44      1.93 o
   8 -10   3       71.58       71.22      2.86 o
   9 -10   3       19.95       21.66      2.00 o
  10 -10   3        0.15        0.80      1.51 o
  -6  -9   3        0.40        2.87      2.38 o
  -5  -9   3       17.71       22.28      1.97 o
  -4  -9   3        1.05        3.63      1.49 o
  -3  -9   3        3.24        2.23      1.48 o
  -2  -9   3       34.60       35.74      2.31 o
  -1  -9   3      128.73      124.67      3.47 o
   0  -9   3      161.66      161.30      4.15 o
   1  -9   3      319.60      332.30     23.15 o
   2  -9   3      504.74      479.01     15.36 o
   3  -9   3      593.60      629.51     18.11 o
   4  -9   3       23.68       19.69      1.89 o
   5  -9   3      140.02      151.34      5.65 o
   6  -9   3       52.04       54.92      2.44 o
   7  -9   3        0.03       -1.53      1.53 o
   8  -9   3       99.48       89.14      3.26 o
   9  -9   3        1.62        1.50      1.55 o
  10  -9   3        0.60       -1.21      1.76 o
  11  -9   3       12.59        9.31      1.71 o
  -7  -8   3        6.78        7.50      2.97 o
  -6  -8   3       26.20       31.35      2.06 o
  -5  -8   3      124.58      140.61      4.14 o
  -4  -8   3       21.57       17.23      1.80 o
  -3  -8   3       32.43       28.50      2.01 o
  -2  -8   3       15.50       18.09      1.74 o
  -1  -8   3       13.82       25.61      3.37 o
   0  -8   3      368.60      371.73     11.63 o
   1  -8   3       25.59       25.61      1.30 o
   2  -8   3      217.62      233.61      8.53 o
   3  -8   3       72.82       78.44      2.52 o
   4  -8   3      180.58      200.87      7.78 o
   5  -8   3        1.99       -0.93      1.32 o
   6  -8   3      404.88      395.73     14.63 o
   7  -8   3       82.39       77.99      3.08 o
   8  -8   3       69.14       80.11      2.78 o
   9  -8   3        5.29        7.56      1.66 o
  10  -8   3       67.43       64.97      2.67 o
  11  -8   3       36.20       35.31      2.25 o
  12  -8   3       13.22        9.77      2.60 o
  -8  -7   3        7.58       11.95      2.48 o
  -7  -7   3        0.54        3.33      1.52 o
  -6  -7   3       51.08       50.51      2.36 o
  -5  -7   3       39.15       39.15      2.27 o
  -4  -7   3       33.56       39.78      2.10 o
  -3  -7   3      111.86      108.21      4.13 o
  -2  -7   3      312.91      290.20     13.84 o
  -1  -7   3      216.81      216.12      5.56 o
   0  -7   3       69.04       66.70      2.00 o
   1  -7   3      380.92      378.21     21.38 o
   2  -7   3      387.28      368.27     15.93 o
   3  -7   3       99.15       78.31      2.60 o
   4  -7   3       27.79       28.57      1.70 o
   5  -7   3        0.80       -1.13      1.13 o
   6  -7   3      282.53      260.24      8.86 o
   7  -7   3      487.57      430.62     15.56 o
   8  -7   3        1.38        2.02      1.48 o
   9  -7   3      121.37      122.90      4.67 o
  10  -7   3       58.82       64.18      2.72 o
  11  -7   3       19.23       18.94      1.89 o
  12  -7   3        0.02       -1.46      1.46 o
  -9  -6   3       28.09       34.50      3.56 o
  -8  -6   3        4.51        1.16      1.42 o
  -7  -6   3       42.57       39.77      2.34 o
  -6  -6   3       72.55       79.85      2.83 o
  -5  -6   3        0.04        0.03      1.44 o
  -4  -6   3      171.68      163.75      6.08 o
  -3  -6   3      599.59      550.34     18.04 o
  -2  -6   3     1173.64     1071.38     25.75 o
  -1  -6   3        7.67        5.64      1.29 o
   0  -6   3       61.20       67.97      1.63 o
   1  -6   3      204.45      198.16      5.54 o
   2  -6   3      454.43      494.73     18.26 o
   3  -6   3      164.93      158.30      6.88 o
   4  -6   3      194.88      179.20      7.39 o
   5  -6   3      217.60      221.87      8.76 o
   6  -6   3       78.81       67.06      2.89 o
   7  -6   3      310.93      306.70     13.63 o
   8  -6   3       40.30       38.43      2.17 o
   9  -6   3      445.00      450.69     13.76 o
  10  -6   3       24.17       31.52      2.23 o
  11  -6   3        1.22        0.16      1.59 o
  12  -6   3        1.94        3.95      1.61 o
  13  -6   3       28.75       28.06      3.53 o
 -10  -5   3        4.98        8.78      2.69 o
  -9  -5   3       73.46       75.05      2.68 o
  -8  -5   3       88.30       89.20      3.02 o
  -7  -5   3        6.12        4.21      1.70 o
  -6  -5   3      443.65      467.04     14.25 o
  -5  -5   3     1010.16     1020.75     22.22 o
  -4  -5   3        9.07        6.07      1.29 o
  -3  -5   3      179.72      176.51      7.21 o
  -2  -5   3     2537.70     2368.98     40.31 o
  -1  -5   3     1209.22     1181.16     19.04 o
   0  -5   3     1770.06     1903.62     22.72 o
   1  -5   3       74.33       67.80      2.03 o
   2  -5   3       21.58       23.12      1.22 o
   3  -5   3       88.52      127.58      5.62 o
   4  -5   3      535.65      637.66     20.40 o
   5  -5   3        3.42        5.14      1.10 o
   6  -5   3      303.55      301.29     10.88 o
   7  -5   3      603.93      618.57     19.62 o
   8  -5   3      311.12      294.10     13.21 o
   9  -5   3      517.61      501.87     14.65 o
  10  -5   3      116.38      113.73      4.23 o
  11  -5   3       63.75       57.97      2.57 o
  12  -5   3        0.48        0.28      1.53 o
  13  -5   3       83.89       85.21      4.28 o
 -10  -4   3        2.69        3.38      1.56 o
  -9  -4   3       59.17       62.83      2.65 o
  -8  -4   3        0.33        2.33      1.50 o
  -7  -4   3        0.01        1.79      1.50 o
  -6  -4   3        5.87        4.38      1.49 o
  -5  -4   3       59.22       57.96      2.55 o
  -4  -4   3      162.77      145.50      6.65 o
  -3  -4   3       75.64       59.27      2.35 o
  -2  -4   3       93.10       83.34      3.10 o
  -1  -4   3      249.48      238.65      6.71 o
   0  -4   3       13.08       12.45      0.66 o
   1  -4   3     1269.78     1221.99     15.83 o
   2  -4   3     1378.65     1457.94     24.94 o
   3  -4   3     1537.22     1645.33     27.84 o
   4  -4   3        6.75        9.90      1.06 o
   5  -4   3      104.81      101.11      4.08 o
   6  -4   3      678.17      660.58     21.99 o
   7  -4   3      200.38      182.10      7.13 o
   8  -4   3       17.42       15.61      1.68 o
   9  -4   3      102.13      101.86      3.23 o
  10  -4   3      191.37      180.94      5.51 o
  11  -4   3        6.71        2.70      1.68 o
  12  -4   3        6.38        6.15      1.68 o
  13  -4   3       28.09       27.97      3.23 o
 -11  -3   3       66.74       73.98      4.00 o
 -10  -3   3       24.81       24.21      2.04 o
  -9  -3   3       16.77       12.26      1.87 o
  -8  -3   3      167.82      160.21      5.90 o
  -7  -3   3      134.32      127.77      4.95 o
  -6  -3   3      311.65      328.30     15.21 o
  -5  -3   3      316.36      326.93     10.09 o
  -4  -3   3       49.64       52.29      2.38 o
  -3  -3   3      278.98      244.46      8.67 o
  -2  -3   3       49.51       63.32      2.33 o
  -1  -3   3       91.47       83.40      2.42 o
   0  -3   3      136.31      141.47      6.50 o
   1  -3   3       80.50       81.53      2.03 o
   2  -3   3       51.08       34.26      1.16 o
   3  -3   3      741.68      807.95     18.75 o
   4  -3   3        4.24        6.95      0.95 o
   5  -3   3      567.90      543.22     18.66 o
   6  -3   3        1.96        0.99      1.02 o
   7  -3   3        9.15       10.67      1.49 o
   8  -3   3      201.09      190.69      6.73 o
   9  -3   3      115.70      132.31      4.99 o
  10  -3   3        8.10        7.54      1.68 o
  11  -3   3        0.50        1.34      1.49 o
  12  -3   3       13.65       13.21      1.69 o
 -12  -2   3        7.31       11.74      2.65 o
 -10  -2   3       66.54       54.11      2.54 o
  -9  -2   3      100.04      102.46      3.47 o
  -8  -2   3      366.93      371.99     12.89 o
  -7  -2   3      176.69      172.11      6.55 o
  -6  -2   3       14.15       13.46      1.46 o
  -5  -2   3      184.63      209.52      8.14 o
  -4  -2   3      460.65      421.22     15.93 o
  -3  -2   3       20.86       30.94      1.44 o
  -2  -2   3     2416.25     2373.56     28.52 o
  -1  -2   3     1969.21     2037.70     17.25 o
   0  -2   3       86.82       72.58      1.82 o
   1  -2   3     1154.11     1115.94     14.78 o
   2  -2   3     2108.84     2152.90     25.74 o
   3  -2   3       33.36       37.76      1.57 o
   4  -2   3      117.17      100.92      4.76 o
   5  -2   3      334.00      306.32     14.14 o
   6  -2   3       11.97       17.35      1.46 o
   7  -2   3       15.58       17.63      1.55 o
   8  -2   3       29.50       25.33      1.81 o
   9  -2   3        7.75        8.94      1.62 o
  10  -2   3      174.29      180.43      7.81 o
  11  -2   3        1.14        1.71      1.55 o
  12  -2   3       36.18       37.70      3.52 o
 -12  -1   3       19.33       17.76      2.78 o
 -11  -1   3       64.41       60.04      2.62 o
 -10  -1   3      134.66      131.95      4.15 o
  -9  -1   3       90.59       87.59      3.30 o
  -8  -1   3      139.37      141.29      5.66 o
  -7  -1   3      677.17      700.41     20.77 o
  -6  -1   3        0.59        0.02      1.05 o
  -5  -1   3      590.70      708.36     21.15 o
  -4  -1   3      869.34      904.67     21.65 o
  -3  -1   3      719.86      722.20     17.26 o
  -2  -1   3     2961.17     2928.25     29.14 o
  -1  -1   3     9669.30    10217.15     34.18 o
   0  -1   3       12.44        8.03      0.51 o
   1  -1   3    28967.75    22788.24     90.41 o
   2  -1   3        1.64       -0.22      0.61 o
   3  -1   3      698.63      717.64     17.51 o
   4  -1   3     4733.00     4733.40     49.70 o
   5  -1   3      776.46      838.02     23.51 o
   6  -1   3      328.76      379.21     17.26 o
   7  -1   3       87.72       96.78      3.13 o
   8  -1   3      222.28      196.85      7.01 o
   9  -1   3       26.60       24.14      2.02 o
  10  -1   3        5.08        2.09      1.59 o
  11  -1   3        0.03        0.72      1.48 o
  12  -1   3        0.14       -2.56      2.56 o
 -12   0   3        3.20        0.07      1.46 o
 -11   0   3      147.50      148.02      6.48 o
 -10   0   3       62.66       57.71      2.51 o
  -9   0   3       17.55       14.36      1.79 o
  -8   0   3      201.12      196.57      7.15 o
  -7   0   3       81.27       78.05      3.18 o
  -6   0   3       23.54       33.99      1.65 o
  -5   0   3        7.83       19.11      1.22 o
  -4   0   3     1180.93     1371.71     24.96 o
  -3   0   3     2625.76     2619.00     30.41 o
  -2   0   3      396.18      369.99     10.83 o
  -1   0   3      398.76      429.15      7.52 o
   0   0   3       85.64      104.42      2.52 o
   1   0   3        9.47        9.48      1.00 o
   2   0   3       29.28       30.05      1.10 o
   3   0   3       71.36       80.75      3.42 o
   4   0   3     1593.62     1593.73     30.32 o
   5   0   3       24.33       10.41      1.31 o
   6   0   3        0.02        2.44      1.13 o
   7   0   3      212.40      212.90      7.81 o
   8   0   3      573.54      536.81     14.65 o
   9   0   3        4.34        3.05      1.57 o
  10   0   3       29.33       23.62      2.05 o
  11   0   3       22.09       22.83      2.91 o
 -13   1   3       17.92       15.15      3.13 o
 -12   1   3        0.73        2.77      1.49 o
 -11   1   3       28.66       30.23      2.16 o
 -10   1   3       22.04       20.29      1.95 o
  -9   1   3        8.30        7.80      1.72 o
  -8   1   3      464.58      396.19     16.20 o
  -7   1   3      108.79      105.70      3.70 o
  -6   1   3        0.22        1.63      1.06 o
  -5   1   3      937.96      962.19     23.45 o
  -4   1   3      528.80      536.01     15.72 o
  -3   1   3      392.95      412.80     13.35 o
  -2   1   3     1334.30     1318.56     20.35 o
  -1   1   3      256.35      274.74      6.80 o
   0   1   3      260.96      251.60      6.69 o
   1   1   3     1134.39     1061.85     26.74 o
   2   1   3       61.26       64.25      2.27 o
   3   1   3       79.89       75.27      2.67 o
   4   1   3      467.13      427.14     17.73 o
   5   1   3      640.39      671.87     20.84 o
   6   1   3      145.21      147.47      5.81 o
   7   1   3       43.00       34.23      2.14 o
   8   1   3      232.62      220.96      9.78 o
   9   1   3        7.63        7.47      1.69 o
  10   1   3        0.42       -1.53      1.53 o
  11   1   3       92.37      103.88      4.47 o
 -13   2   3       30.63       34.79      3.81 o
 -12   2   3       17.54       15.84      1.84 o
 -11   2   3       63.49       62.83      2.67 o
 -10   2   3       23.47       17.69      1.91 o
  -9   2   3        2.43        2.68      1.51 o
  -8   2   3      359.40      326.28     14.22 o
  -7   2   3       99.07      100.71      3.84 o
  -6   2   3      206.07      195.65      8.03 o
  -5   2   3      524.18      597.59     19.57 o
  -4   2   3     3800.23     3596.71     40.66 o
  -3   2   3      346.20      367.07     13.12 o
  -2   2   3      193.10      207.37      9.99 o
  -1   2   3     3460.65     3332.86     24.75 o
   0   2   3      198.83      207.97      6.22 o
   1   2   3       24.54       19.50      1.14 o
   2   2   3        2.31        5.19      0.94 o
   3   2   3       10.25       10.14      1.12 o
   4   2   3      652.41      624.97     20.89 o
   5   2   3      481.12      465.91     16.95 o
   6   2   3      113.14      122.32      3.92 o
   7   2   3        1.01        1.91      1.44 o
   8   2   3      104.56      106.82      4.20 o
   9   2   3       27.12       26.58      2.00 o
  10   2   3       14.02       17.84      2.64 o
 -13   3   3      105.05      109.84      4.31 o
 -11   3   3        9.68       12.12      1.86 o
 -10   3   3       20.85       30.48      2.16 o
  -9   3   3      445.04      420.56     15.02 o
  -8   3   3        1.97        1.94      1.44 o
  -7   3   3      122.92      119.91      5.38 o
  -6   3   3        3.38        2.95      1.18 o
  -5   3   3       50.74       51.43      1.93 o
  -4   3   3     1589.60     1596.92     29.52 o
  -3   3   3      712.48      773.87     20.08 o
  -2   3   3      144.31      147.28      5.83 o
  -1   3   3     5148.22     4960.34     34.29 o
   0   3   3      725.24      650.90     13.39 o
   1   3   3      139.29      136.56      3.87 o
   2   3   3      377.21      363.08     15.42 o
   3   3   3      217.04      233.41      8.46 o
   4   3   3      141.79      122.70      5.04 o
   5   3   3       20.62       24.67      1.92 o
   6   3   3      259.05      239.48     11.00 o
   7   3   3       80.00       84.70      2.88 o
   8   3   3       32.20       24.99      1.98 o
   9   3   3        9.97       11.29      1.74 o
  10   3   3       21.57       21.36      3.29 o
 -13   4   3       57.10       51.11      3.45 o
 -12   4   3       32.40       34.53      2.27 o
 -11   4   3       13.00       10.73      1.77 o
 -10   4   3       36.34       30.66      2.18 o
  -9   4   3      175.51      200.04      7.07 o
  -8   4   3      270.20      270.47     13.49 o
  -7   4   3      458.25      478.40     17.76 o
  -6   4   3        8.87       17.57      1.54 o
  -5   4   3       84.88       83.05      3.04 o
  -4   4   3       11.34       23.64      1.35 o
  -3   4   3       56.03       46.87      1.62 o
  -2   4   3       76.62       91.96      3.01 o
  -1   4   3      231.89      225.93      6.81 o
   0   4   3      389.19      364.74     14.65 o
   1   4   3       79.47       86.09      2.37 o
   2   4   3      119.74      118.13      4.16 o
   3   4   3      141.41      131.79      4.92 o
   4   4   3        4.45        2.20      1.36 o
   5   4   3        1.27        4.30      1.49 o
   6   4   3       28.09       28.47      2.04 o
   7   4   3        1.55        0.80      1.51 o
   8   4   3       29.47       21.73      1.93 o
   9   4   3        0.93        0.42      2.36 o
 -13   5   3       40.37       36.17      3.18 o
 -12   5   3      102.05      111.40      3.50 o
 -11   5   3        0.00       -1.47      1.47 o
 -10   5   3       18.56       22.54      2.04 o
  -9   5   3      470.01      427.61     14.03 o
  -8   5   3        0.02       -1.34      1.34 o
  -7   5   3        8.63        6.33      1.37 o
  -6   5   3      126.65      117.20      5.60 o
  -5   5   3        4.63        3.28      1.21 o
  -4   5   3      186.07      183.02      7.28 o
  -3   5   3        0.39       -0.17      1.06 o
  -2   5   3      808.48      827.04     24.27 o
  -1   5   3      160.31      137.68      4.30 o
   0   5   3        0.64       -0.59      0.70 o
   1   5   3      231.22      241.92      6.36 o
   2   5   3      239.81      227.76      8.16 o
   3   5   3      106.56       89.58      3.19 o
   4   5   3       18.04       17.65      1.67 o
   5   5   3       36.64       33.50      2.14 o
   6   5   3       27.89       32.20      2.09 o
   7   5   3        1.90        3.18      1.76 o
   8   5   3        0.02       -0.39      2.06 o
 -13   6   3       73.85       75.08      3.91 o
 -12   6   3       34.73       34.59      2.18 o
 -11   6   3        0.00        1.07      1.48 o
 -10   6   3      127.07      128.69      4.27 o
  -9   6   3       65.45       62.34      2.69 o
  -8   6   3        6.31        2.73      1.47 o
  -7   6   3       56.97       48.78      2.29 o
  -6   6   3      294.26      289.82     13.46 o
  -5   6   3        1.15        1.39      1.26 o
  -4   6   3        2.18        2.10      1.24 o
  -3   6   3       24.38       27.33      1.77 o
  -2   6   3      643.28      656.56     20.20 o
  -1   6   3      431.44      428.64     11.45 o
   0   6   3        0.40        2.25      0.85 o
   1   6   3      190.73      159.08      4.23 o
   2   6   3      505.56      493.97     14.93 o
   3   6   3        9.31       11.31      1.60 o
   4   6   3        8.56        9.06      1.65 o
   5   6   3       87.56      102.42      3.49 o
   6   6   3      100.52      103.35      3.21 o
   7   6   3        9.03        9.41      2.38 o
 -12   7   3        0.22        4.17      1.47 o
 -11   7   3       12.79       11.52      1.72 o
 -10   7   3       81.79       86.27      3.02 o
  -9   7   3       19.52       21.02      2.00 o
  -8   7   3       90.71       68.79      2.71 o
  -7   7   3       32.97       39.15      2.22 o
  -6   7   3       92.30       87.49      3.37 o
  -5   7   3       91.21       85.19      3.78 o
  -4   7   3      105.68       97.43      3.51 o
  -3   7   3      199.78      204.79      6.76 o
  -2   7   3      393.73      388.11     14.74 o
  -1   7   3      132.24      129.68      3.76 o
   0   7   3        3.34        1.87      0.93 o
   1   7   3       74.61       68.34      1.82 o
   2   7   3       11.35       19.47      1.83 o
   3   7   3       65.41       64.28      2.64 o
   4   7   3       16.97       18.00      1.81 o
   5   7   3      168.45      178.39      5.57 o
   6   7   3       15.07       11.33      2.81 o
 -12   8   3        0.08       -1.40      2.26 o
 -11   8   3        3.83        4.55      1.58 o
 -10   8   3      136.03      140.23      6.51 o
  -9   8   3       57.47       57.89      2.58 o
  -8   8   3       15.63       12.74      1.73 o
  -7   8   3       99.06       87.85      3.44 o
  -6   8   3      144.18      156.29      5.83 o
  -5   8   3       26.97       24.02      1.86 o
  -4   8   3      303.23      302.68     11.07 o
  -3   8   3        0.07        0.85      1.36 o
  -2   8   3        8.25       11.14      1.62 o
  -1   8   3       97.03       88.73      2.26 o
   0   8   3        2.90        0.18      0.95 o
   1   8   3       28.18       24.64      1.39 o
   2   8   3       10.27       10.01      1.69 o
   3   8   3       27.86       27.95      2.06 o
   4   8   3        2.36        4.13      2.31 o
   5   8   3        0.41       -0.75      2.10 o
 -11   9   3       19.57       20.42      2.73 o
 -10   9   3       47.13       49.91      2.33 o
  -9   9   3       35.95       32.28      2.18 o
  -8   9   3       25.36       21.89      1.92 o
  -7   9   3       19.28       26.27      1.97 o
  -6   9   3      296.07      309.65     10.43 o
  -5   9   3       48.51       44.70      2.36 o
  -4   9   3       48.55       58.39      2.51 o
  -3   9   3      231.35      246.19      9.28 o
  -2   9   3       29.36       29.48      2.03 o
  -1   9   3       13.43       16.08      1.27 o
   0   9   3        3.37        2.80      1.05 o
   1   9   3        6.40        3.27      1.02 o
   2   9   3        4.60        6.98      1.47 o
   3   9   3        6.23        5.49      2.19 o
 -10  10   3        2.84        7.77      2.57 o
  -9  10   3       23.80       22.58      1.91 o
  -8  10   3        0.00       -1.10      1.39 o
  -7  10   3       38.49       41.99      2.26 o
  -6  10   3      167.17      163.76      6.15 o
  -5  10   3        0.49       -0.39      1.51 o
  -4  10   3        6.72       10.15      1.68 o
  -3  10   3      195.75      206.28      6.86 o
  -2  10   3       55.76       48.17      2.45 o
  -1  10   3        8.68       12.20      1.14 o
   0  10   3       40.51       48.31      1.56 o
   1  10   3        3.11        4.33      1.50 o
  -9  11   3        0.23       -2.12      2.12 o
  -8  11   3        0.16       -2.04      2.04 o
  -7  11   3        6.61        6.22      2.36 o
  -6  11   3        0.21       -2.30      2.97 o
  -5  11   3       14.65       16.92      1.79 o
  -4  11   3        1.27        1.23      2.57 o
  -3  11   3       35.70       44.78      3.67 o
  -2  11   3        1.36        1.09      2.59 o
  -1  11   3        0.34       -1.36      2.26 o
  -1 -12   4       37.26       40.68      5.78 o
   1 -12   4       15.39       14.75      2.92 o
   2 -12   4       40.39       38.01      2.21 o
   3 -12   4       48.27       54.80      2.55 o
   4 -12   4       16.82       17.34      1.85 o
   5 -12   4       25.09       23.42      2.02 o
   6 -12   4        0.19        0.00      1.65 o
   7 -12   4        2.10        2.45      1.38 o
  -2 -11   4        3.90        3.55      1.46 o
  -1 -11   4        8.53        9.04      1.20 o
   0 -11   4       92.12       90.57      3.19 o
   1 -11   4        0.72        1.89      1.08 o
   2 -11   4        9.55        9.33      1.66 o
   3 -11   4       35.63       32.40      2.28 o
   4 -11   4        2.18        2.95      1.49 o
   5 -11   4        2.00        1.59      1.37 o
   6 -11   4       50.48       54.98      2.54 o
   7 -11   4        2.46        3.35      1.53 o
   8 -11   4       21.25       15.71      1.96 o
   9 -11   4       40.15       36.60      2.20 o
  -4 -10   4       96.58       93.95      2.86 o
  -3 -10   4       29.01       29.94      2.06 o
  -2 -10   4       20.02       18.13      1.84 o
  -1 -10   4        0.71        1.99      2.37 o
   0 -10   4       31.42       27.03      1.42 o
   1 -10   4       21.01       20.11      1.35 o
   2 -10   4       66.58       64.30      2.73 o
   3 -10   4      356.37      398.06     12.65 o
   4 -10   4      108.82      107.22      4.25 o
   5 -10   4        2.46        2.09      1.51 o
   6 -10   4      609.87      608.95     14.47 o
   7 -10   4      257.47      222.87      9.09 o
   8 -10   4       22.07       20.11      1.98 o
   9 -10   4        5.78        9.25      1.74 o
  10 -10   4       35.34       38.65      2.26 o
  -6  -9   4       99.09       95.98      4.37 o
  -5  -9   4       43.58       53.63      2.45 o
  -4  -9   4        1.87        2.32      1.44 o
  -3  -9   4      193.61      196.28      7.75 o
  -2  -9   4       27.52       18.49      1.86 o
  -1  -9   4       37.85       32.73      1.50 o
   0  -9   4       10.25        8.52      2.21 o
   1  -9   4      148.99      138.81      3.59 o
   2  -9   4       30.48       31.08      2.03 o
   3  -9   4      203.36      211.23      6.89 o
   4  -9   4       42.03       39.58      2.21 o
   5  -9   4        0.22        0.71      1.63 o
   6  -9   4      240.80      229.07     10.67 o
   7  -9   4      160.23      162.69      5.57 o
   8  -9   4       17.20       16.62      1.92 o
   9  -9   4       55.83       59.34      2.64 o
  10  -9   4      127.10      128.82      3.79 o
  11  -9   4        2.48        2.06      1.47 o
  -7  -8   4       38.73       46.74      3.47 o
  -6  -8   4       36.80       39.75      2.39 o
  -5  -8   4      121.47      129.59      3.99 o
  -4  -8   4        4.83        4.90      1.46 o
  -3  -8   4       99.84       95.74      3.54 o
  -2  -8   4      359.63      306.86     11.95 o
  -1  -8   4       36.01       33.10      3.73 o
   0  -8   4      221.82      204.36      5.27 o
   1  -8   4      234.38      221.24      5.46 o
   2  -8   4       37.05       32.86      1.87 o
   3  -8   4      187.44      182.86      7.82 o
   4  -8   4       16.63       13.72      1.69 o
   5  -8   4       27.29       19.84      1.81 o
   6  -8   4       64.71       57.15      2.65 o
   7  -8   4      298.60      306.16     12.04 o
   8  -8   4        4.36        5.49      1.56 o
   9  -8   4        3.34        2.44      1.54 o
  10  -8   4       28.63       29.18      2.23 o
  11  -8   4       11.24       10.12      1.75 o
  12  -8   4        0.25        6.32      2.69 o
  -8  -7   4        2.64        5.75      2.15 o
  -7  -7   4        2.78        5.87      1.61 o
  -6  -7   4       45.09       47.79      2.38 o
  -5  -7   4       13.70       15.67      1.84 o
  -4  -7   4       87.42       93.59      3.34 o
  -3  -7   4       28.32       27.67      1.89 o
  -2  -7   4     1169.15     1033.56     23.33 o
  -1  -7   4      221.46      208.07      5.00 o
   0  -7   4       65.63       63.75      2.64 o
   1  -7   4     1114.56     1082.10     19.09 o
   2  -7   4      101.41      102.07      4.58 o
   3  -7   4        2.49        5.50      1.31 o
   4  -7   4        0.05       -0.85      1.11 o
   5  -7   4        4.80        3.32      1.25 o
   6  -7   4      122.07      122.42      4.54 o
   7  -7   4       28.29       29.04      2.04 o
   8  -7   4       35.03       35.52      2.07 o
   9  -7   4       33.85       31.04      2.15 o
  10  -7   4        0.52       -0.08      1.56 o
  11  -7   4        0.01       -0.74      1.69 o
  12  -7   4        2.48        1.11      2.41 o
  -9  -6   4        0.32       -2.46      2.76 o
  -8  -6   4       79.69       90.34      2.95 o
  -7  -6   4        0.08        0.29      1.55 o
  -6  -6   4       53.80       54.74      2.53 o
  -5  -6   4       23.26       20.62      1.88 o
  -4  -6   4       17.37       17.44      1.63 o
  -3  -6   4       30.80       35.24      1.92 o
  -2  -6   4      482.01      442.08     17.38 o
  -1  -6   4     1153.13     1224.40     20.87 o
   0  -6   4      452.76      445.59     15.47 o
   1  -6   4     1436.13     1470.63     31.31 o
   2  -6   4      469.93      442.62     17.58 o
   3  -6   4      265.52      304.86     10.61 o
   4  -6   4      499.02      506.47     19.30 o
   5  -6   4      667.33      680.85     21.62 o
   6  -6   4        0.10       -1.16      1.16 o
   7  -6   4       73.28       72.55      2.56 o
   8  -6   4      454.86      449.99     15.12 o
   9  -6   4       55.79       46.65      2.51 o
  10  -6   4      340.49      357.86     10.89 o
  11  -6   4       48.43       52.15      2.57 o
  12  -6   4       24.32       26.78      2.02 o
  13  -6   4      123.04      135.71      5.18 o
 -10  -5   4        1.32        0.66      2.37 o
  -9  -5   4       11.00       13.75      1.82 o
  -8  -5   4       51.13       49.54      2.41 o
  -7  -5   4       21.93       25.42      2.00 o
  -6  -5   4      419.22      430.41     13.83 o
  -5  -5   4      113.56      114.41      4.47 o
  -4  -5   4       24.79       27.95      1.72 o
  -3  -5   4       82.55       80.44      2.71 o
  -2  -5   4      141.61      169.34      6.23 o
  -1  -5   4       66.96       88.89      2.75 o
   0  -5   4       15.87       18.08      0.81 o
   1  -5   4      700.59      683.70     13.98 o
   2  -5   4       24.03       32.48      1.40 o
   3  -5   4      174.96      194.22      7.69 o
   4  -5   4       16.93       27.33      1.44 o
   5  -5   4      232.40      243.44      9.37 o
   6  -5   4       64.91       62.43      3.01 o
   7  -5   4      289.12      285.79     14.17 o
   8  -5   4      104.37       96.05      3.71 o
   9  -5   4       53.97       55.26      2.72 o
  10  -5   4       60.58       67.81      2.77 o
  11  -5   4        1.72        4.67      1.53 o
  12  -5   4       19.38       19.15      1.85 o
 -11  -4   4        0.04        1.82      2.50 o
 -10  -4   4      158.80      148.98      5.27 o
  -9  -4   4       61.71       73.69      2.88 o
  -8  -4   4      153.41      147.68      4.97 o
  -7  -4   4      549.82      527.51     14.60 o
  -6  -4   4      318.80      315.30     13.53 o
  -5  -4   4      130.81      141.29      5.90 o
  -4  -4   4      535.74      527.36     19.07 o
  -3  -4   4      357.53      360.13     16.38 o
  -2  -4   4      287.55      313.22     13.95 o
  -1  -4   4        0.67        2.58      0.57 o
   0  -4   4      515.93      576.40     11.69 o
   1  -4   4     1572.99     1543.96     29.69 o
   2  -4   4       45.80       55.68      2.07 o
   3  -4   4      155.20      185.12      6.83 o
   4  -4   4      900.57      877.71     23.03 o
   5  -4   4        1.80        0.08      0.89 o
   6  -4   4        1.00        0.69      1.20 o
   7  -4   4      152.07      138.73      5.04 o
   8  -4   4      353.05      369.27     13.55 o
   9  -4   4      143.12      151.40      5.26 o
  10  -4   4       16.69       14.16      1.85 o
  11  -4   4        1.09        0.21      1.48 o
  12  -4   4       10.74       11.92      2.81 o
 -11  -3   4       24.90       21.28      3.05 o
 -10  -3   4       13.15       11.83      1.78 o
  -9  -3   4       48.21       45.54      2.42 o
  -8  -3   4      182.76      166.08      5.52 o
  -7  -3   4      498.56      465.95     16.10 o
  -6  -3   4        9.93        6.97      1.45 o
  -5  -3   4       21.62       18.57      1.50 o
  -4  -3   4      254.67      235.70      8.89 o
  -3  -3   4      218.60      223.29      8.44 o
  -2  -3   4      161.83      148.12      5.92 o
  -1  -3   4     2673.61     2765.55     24.99 o
   0  -3   4      966.64      933.54     30.98 o
   1  -3   4     1218.15     1250.51     15.26 o
   2  -3   4      323.66      349.98     12.58 o
   3  -3   4      164.03      193.51      7.25 o
   4  -3   4     1282.02     1222.66     26.53 o
   5  -3   4        9.34        2.95      1.02 o
   6  -3   4       35.69       35.15      1.83 o
   7  -3   4      480.17      441.44     16.95 o
   8  -3   4      283.23      270.74     12.43 o
   9  -3   4        4.23        2.36      1.55 o
  10  -3   4       19.12       23.33      1.98 o
  11  -3   4       22.97       29.90      2.11 o
  12  -3   4        2.89       -0.23      2.34 o
 -12  -2   4       14.34       13.77      2.90 o
 -11  -2   4      111.56      116.14      4.86 o
 -10  -2   4        1.07        2.01      1.50 o
  -9  -2   4       27.38       31.23      2.18 o
  -8  -2   4      286.92      298.58     11.96 o
  -7  -2   4        4.94        7.63      1.46 o
  -6  -2   4        0.71        0.22      1.25 o
  -5  -2   4        4.27       10.22      1.32 o
  -4  -2   4      683.98      632.36     20.57 o
  -3  -2   4      252.38      293.64     12.96 o
  -2  -2   4      813.61      773.49     17.73 o
  -1  -2   4     6067.61     6381.18     32.40 o
   0  -2   4    11692.60    11838.71     41.83 o
   1  -2   4      453.27      463.64      9.25 o
   2  -2   4       97.94      110.03      4.64 o
   3  -2   4      666.77      808.76     19.72 o
   4  -2   4      556.32      660.16     20.02 o
   5  -2   4      623.60      566.78     20.12 o
   6  -2   4      101.23      116.09      5.24 o
   7  -2   4      271.02      265.72      8.65 o
   8  -2   4      492.56      438.31     14.52 o
   9  -2   4        5.15        4.24      1.50 o
  10  -2   4        6.87        5.85      1.73 o
  11  -2   4      217.85      221.48      6.36 o
  12  -2   4       22.57       15.51      2.89 o
 -12  -1   4        0.16        0.90      2.25 o
 -11  -1   4       52.11       45.71      2.51 o
 -10  -1   4        0.00        0.86      1.50 o
  -9  -1   4       59.48       48.39      2.36 o
  -8  -1   4      153.22      148.39      5.66 o
  -7  -1   4        9.18        6.41      1.29 o
  -6  -1   4        3.44        1.03      1.25 o
  -5  -1   4     3318.94     3491.72     46.58 o
  -4  -1   4       32.86       29.04      1.34 o
  -3  -1   4      342.99      353.49     12.79 o
  -2  -1   4      481.05      499.98     13.65 o
  -1  -1   4     1470.61     1432.12     14.92 o
   0  -1   4    15368.51    14592.55     83.49 o
   1  -1   4     8853.08     9371.57     38.52 o
   2  -1   4       42.44       79.92      2.87 o
   3  -1   4      100.10      123.60      5.69 o
   4  -1   4     1113.02     1177.21     27.26 o
   5  -1   4        0.14       -1.02      1.02 o
   6  -1   4      200.48      209.71      7.63 o
   7  -1   4       28.18       29.00      1.91 o
   8  -1   4      146.08      143.68      5.61 o
   9  -1   4       55.50       54.57      2.52 o
  10  -1   4       11.76        9.35      1.73 o
  11  -1   4      115.80      127.11      4.73 o
 -13   0   4       39.28       39.67      3.28 o
 -12   0   4       35.60       31.32      2.13 o
 -11   0   4        0.04        0.56      1.51 o
 -10   0   4       86.77       78.75      3.13 o
  -9   0   4        2.73        3.72      1.53 o
  -8   0   4        5.16       12.45      1.78 o
  -7   0   4        0.97        1.55      1.22 o
  -6   0   4      701.74      710.43     22.70 o
  -5   0   4        0.11        0.35      0.96 o
  -4   0   4     2363.37     2356.44     33.94 o
  -3   0   4      137.49      145.79      5.38 o
  -2   0   4        3.69        1.90      0.71 o
  -1   0   4      235.60      251.85      6.89 o
   0   0   4     3611.12     3593.52     29.42 o
   1   0   4     2563.33     2467.10     24.30 o
   2   0   4     1071.08      966.06     21.03 o
   3   0   4      269.10      265.29     13.12 o
   4   0   4       12.34        8.65      1.14 o
   5   0   4       75.03       88.68      3.44 o
   6   0   4      106.00      117.16      5.39 o
   7   0   4       60.95       63.27      2.49 o
   8   0   4      143.77      136.83      4.69 o
   9   0   4       13.28       12.65      1.76 o
  10   0   4       34.72       36.74      2.22 o
  11   0   4       53.97       53.20      3.65 o
 -13   1   4       72.66       74.04      3.74 o
 -12   1   4        1.95        1.04      1.50 o
 -11   1   4        0.05        1.22      1.50 o
 -10   1   4       31.64       35.41      2.14 o
  -9   1   4      574.98      515.02     15.36 o
  -8   1   4       29.30       26.61      1.79 o
  -7   1   4      224.57      234.41      8.79 o
  -6   1   4      516.91      566.57     20.51 o
  -5   1   4       11.70       16.75      1.29 o
  -4   1   4     2655.57     2729.75     36.35 o
  -3   1   4       94.59      112.78      4.42 o
  -2   1   4       10.61       14.74      0.94 o
  -1   1   4     2005.82     1918.16     18.80 o
   0   1   4      494.34      490.46     10.68 o
   1   1   4        0.00        0.22      0.49 o
   2   1   4       54.92       55.41      2.90 o
   3   1   4     1784.03     1709.71     33.25 o
   4   1   4      169.43      136.51      5.62 o
   5   1   4      228.69      200.86      7.14 o
   6   1   4       79.99       78.34      2.57 o
   7   1   4      122.25      131.62      4.50 o
   8   1   4       86.82       85.83      3.20 o
   9   1   4        0.28        1.39      1.49 o
  10   1   4       54.71       61.49      2.50 o
 -13   2   4       89.20       75.20      3.94 o
 -12   2   4       55.43       58.79      2.57 o
 -11   2   4        1.64        2.44      1.56 o
 -10   2   4      290.62      288.29     11.00 o
  -9   2   4      251.40      289.77     12.59 o
  -8   2   4       15.72       21.92      1.78 o
  -7   2   4       33.80       46.58      2.00 o
  -6   2   4      101.52       92.89      3.60 o
  -5   2   4      168.95      177.41      6.24 o
  -4   2   4      326.40      366.91     14.51 o
  -3   2   4        0.88        4.98      0.90 o
  -2   2   4      212.60      208.98      7.19 o
  -1   2   4       70.52      104.58      2.85 o
   0   2   4      313.98      332.24      9.36 o
   1   2   4        0.68        1.54      1.42 o
   2   2   4      414.71      366.13     15.96 o
   3   2   4      160.23      175.09      6.95 o
   4   2   4      518.82      501.46     17.89 o
   5   2   4      365.73      339.45     14.64 o
   6   2   4      559.95      541.69     15.52 o
   7   2   4        0.98       -0.24      1.41 o
   8   2   4        1.14       -0.38      1.44 o
   9   2   4       28.67       28.47      2.05 o
  10   2   4        0.04       -1.02      2.25 o
 -13   3   4      122.51      140.83      4.78 o
 -12   3   4       29.74       34.48      2.21 o
 -11   3   4       24.68       19.75      1.92 o
 -10   3   4      207.42      237.25      9.37 o
  -9   3   4      423.32      417.61     14.73 o
  -8   3   4      473.66      502.17     17.51 o
  -7   3   4        6.77        6.84      1.32 o
  -6   3   4      144.96      119.65      5.38 o
  -5   3   4      145.18      164.15      6.18 o
  -4   3   4      877.10      916.44     23.70 o
  -3   3   4       48.18       45.42      1.65 o
  -2   3   4       40.39       45.55      1.57 o
  -1   3   4      390.13      332.39     25.20 o
   0   3   4        8.56       10.46      0.77 o
   1   3   4     2564.88     2655.63     30.13 o
   2   3   4      726.48      818.82     23.59 o
   3   3   4      521.34      521.94     18.16 o
   4   3   4      681.08      617.65     18.52 o
   5   3   4      262.67      269.61     11.37 o
   6   3   4      211.94      207.75      6.02 o
   7   3   4       17.30       13.24      1.86 o
   8   3   4        0.05       -0.84      1.42 o
   9   3   4       10.71        9.15      2.74 o
 -13   4   4        0.34       -0.17      2.14 o
 -12   4   4        0.30        2.30      1.52 o
 -11   4   4        0.09        0.80      1.46 o
 -10   4   4       13.94       17.17      1.91 o
  -9   4   4       70.14       66.82      2.62 o
  -8   4   4      130.44      124.74      5.04 o
  -7   4   4      135.40      127.96      4.89 o
  -6   4   4      980.56      988.85     25.45 o
  -5   4   4        0.17        1.04      1.05 o
  -4   4   4      134.40      177.02      6.89 o
  -3   4   4       44.34       54.91      2.88 o
  -2   4   4      214.45      216.63      8.19 o
  -1   4   4      676.50      665.14     15.49 o
   0   4   4        0.42        0.84      0.68 o
   1   4   4      187.19      193.63      4.59 o
   2   4   4      965.94      966.28     24.12 o
   3   4   4      243.66      233.57      7.66 o
   4   4   4        1.80        0.51      1.33 o
   5   4   4       17.89       18.99      1.83 o
   6   4   4      156.34      160.94      7.11 o
   7   4   4        0.15        1.26      1.53 o
   8   4   4        1.36        2.87      2.29 o
 -13   5   4       40.65       40.82      3.28 o
 -12   5   4       12.88       14.78      1.82 o
 -11   5   4        7.63       11.40      1.88 o
 -10   5   4       87.64       90.05      3.08 o
  -9   5   4       11.14        7.23      1.62 o
  -8   5   4      142.20      126.98      4.66 o
  -7   5   4      361.75      372.21     14.64 o
  -6   5   4      110.81      119.33      5.15 o
  -5   5   4       95.72      111.22      3.40 o
  -4   5   4       13.91       12.36      1.42 o
  -3   5   4     1459.80     1437.50     31.07 o
  -2   5   4      132.74      145.18      5.00 o
  -1   5   4       13.55       12.09      1.54 o
   0   5   4        2.61        4.17      0.95 o
   1   5   4      250.60      250.58      6.07 o
   2   5   4      259.72      240.68      8.03 o
   3   5   4       69.12       62.71      2.58 o
   4   5   4       57.11       55.04      2.44 o
   5   5   4      204.27      210.74      7.85 o
   6   5   4       63.36       62.91      2.65 o
   7   5   4        2.52       -0.09      2.07 o
 -13   6   4        0.00       -0.46      2.45 o
 -12   6   4       56.22       47.57      2.35 o
 -11   6   4       24.91       20.29      1.93 o
 -10   6   4      133.02      137.06      4.47 o
  -9   6   4       24.67       26.34      2.02 o
  -8   6   4        0.30        0.30      1.39 o
  -7   6   4      212.21      232.17     11.25 o
  -6   6   4      351.22      357.48     14.26 o
  -5   6   4       37.34       32.47      1.95 o
  -4   6   4      408.67      386.39     15.00 o
  -2   6   4        2.20        3.60      1.34 o
  -1   6   4        0.01        2.21      0.86 o
   0   6   4       27.31       31.91      1.35 o
   1   6   4       15.43       17.33      1.18 o
   2   6   4       57.72       51.58      2.35 o
   3   6   4        6.93        6.07      1.61 o
   4   6   4        2.89        0.02      1.39 o
   5   6   4       11.02       12.28      1.72 o
   6   6   4       46.73       36.71      3.18 o
 -12   7   4        3.79        5.88      2.16 o
 -11   7   4       36.40       30.36      2.09 o
 -10   7   4        3.92        5.06      1.62 o
  -9   7   4       44.90       44.12      2.45 o
  -8   7   4       72.51       71.11      2.70 o
  -7   7   4      266.37      252.65     10.63 o
  -6   7   4      631.99      619.67     16.87 o
  -5   7   4       41.86       41.81      2.15 o
  -4   7   4       34.74       41.54      2.33 o
  -3   7   4     1084.99     1063.65     21.39 o
  -2   7   4        2.38        2.57      1.53 o
  -1   7   4        0.11       -0.74      1.39 o
   0   7   4       84.68       91.71      2.31 o
   1   7   4       85.33       78.45      3.53 o
   2   7   4        2.45       -1.02      1.57 o
   3   7   4        1.81        7.47      1.73 o
   4   7   4       14.26       12.47      1.85 o
   5   7   4        0.92       -1.25      2.08 o
 -12   8   4      136.59      152.69      5.22 o
 -11   8   4       59.96       62.59      2.45 o
 -10   8   4        4.86        6.51      1.65 o
  -9   8   4        6.11        3.45      1.51 o
  -8   8   4        0.29       -1.33      1.33 o
  -7   8   4        5.36        5.99      1.74 o
  -6   8   4      101.90      113.63      4.04 o
  -5   8   4      131.77      137.71      4.68 o
  -4   8   4       43.17       40.65      2.19 o
  -3   8   4       41.44       36.48      2.29 o
  -2   8   4      118.09      106.29      3.66 o
  -1   8   4        0.01        0.96      0.90 o
   0   8   4      301.55      317.76      6.59 o
   1   8   4       61.16       56.21      1.77 o
   2   8   4       18.18       16.53      2.02 o
   3   8   4       13.81       15.12      1.78 o
   4   8   4       22.94       26.16      2.85 o
 -11   9   4       17.19       18.48      2.79 o
 -10   9   4        9.48        9.93      1.61 o
  -9   9   4       30.44       32.21      2.14 o
  -8   9   4        1.15        2.10      1.60 o
  -7   9   4       19.66       19.37      1.95 o
  -6   9   4        0.69       -0.66      1.54 o
  -5   9   4       57.45       55.33      2.51 o
  -4   9   4       23.14       25.94      2.01 o
  -3   9   4       30.36       27.47      2.01 o
  -2   9   4       12.10        9.18      1.72 o
  -1   9   4       68.79       71.50      1.92 o
   0   9   4       67.83       61.67      1.79 o
   1   9   4       70.95       73.05      1.85 o
   2   9   4        4.06       11.78      3.65 o
 -10  10   4        0.05        0.46      2.14 o
  -9  10   4       44.68       60.19      3.60 o
  -8  10   4       18.45       19.36      1.82 o
  -7  10   4        6.15       10.62      1.68 o
  -6  10   4       34.78       38.77      2.39 o
  -5  10   4       38.43       44.88      2.28 o
  -4  10   4        1.78        2.25      1.40 o
  -3  10   4        4.41        2.79      1.58 o
  -2  10   4       43.04       40.65      2.29 o
  -1  10   4       13.20       12.71      3.40 o
   0  10   4       41.54       45.62      4.84 o
  -8  11   4       89.56       91.51      4.40 o
  -7  11   4       31.67       28.91      2.91 o
  -6  11   4        6.59        6.26      2.63 o
  -5  11   4       14.03       13.15      2.75 o
  -4  11   4        0.09       -0.57      1.93 o
  -3  11   4        2.29        5.03      2.18 o
  -2  11   4       27.90       33.49      3.33 o
  -1 -12   5       10.94       15.40      1.91 o
   1 -12   5        1.03        2.00      1.02 o
   2 -12   5        0.27       -0.24      1.33 o
   3 -12   5       14.97       16.23      1.81 o
   4 -12   5        0.85        2.07      1.44 o
   5 -12   5       34.70       37.75      2.30 o
   6 -12   5      126.53      140.35      5.75 o
   7 -12   5        0.98       -1.18      1.31 o
  -2 -11   5       69.51       78.12      2.79 o
  -1 -11   5        0.81        0.79      1.02 o
   0 -11   5       13.04       14.06      1.24 o
   1 -11   5       65.97       62.28      2.25 o
   2 -11   5       29.72       29.75      2.08 o
   3 -11   5       88.83       90.86      3.63 o
   5 -11   5       10.08        9.29      1.70 o
   6 -11   5       10.99       10.13      1.87 o
   7 -11   5        8.32        9.58      1.63 o
   8 -11   5        0.38       -0.43      1.56 o
   9 -11   5       28.02       34.28      2.15 o
  -4 -10   5        2.04        3.00      1.37 o
  -3 -10   5       57.85       53.39      2.52 o
  -2 -10   5      174.48      192.69      7.15 o
  -1 -10   5        4.05        0.56      1.00 o
   0 -10   5       33.97       39.98      1.58 o
   1 -10   5      228.84      221.05      6.83 o
   2 -10   5       52.33       52.05      2.45 o
   3 -10   5       50.75       53.42      2.61 o
   4 -10   5      279.25      287.37     10.96 o
   5 -10   5      118.78      129.53      4.58 o
   6 -10   5        0.06        1.08      1.60 o
   7 -10   5        0.49        1.41      1.52 o
   8 -10   5       56.41       54.95      2.71 o
   9 -10   5        5.41        8.88      1.70 o
  10 -10   5       34.09       39.60      2.22 o
  -6  -9   5       21.75       25.86      2.82 o
  -5  -9   5        1.97        1.09      1.47 o
  -4  -9   5        0.01       -0.55      1.31 o
  -3  -9   5        6.43        9.36      1.77 o
  -2  -9   5      240.68      244.09      9.47 o
  -1  -9   5      504.48      491.10      9.93 o
   0  -9   5       73.35       69.10      1.83 o
   1  -9   5      286.70      287.69      8.70 o
   2  -9   5       95.10       99.00      3.77 o
   3  -9   5      105.81      117.35      5.41 o
   4  -9   5       68.80       78.29      3.17 o
   5  -9   5      103.49      100.70      3.39 o
   6  -9   5       13.81       10.65      1.66 o
   7  -9   5        0.62        3.87      1.52 o
   8  -9   5        8.01        6.55      1.64 o
   9  -9   5       19.46       22.35      2.04 o
  10  -9   5       28.18       27.15      2.15 o
  11  -9   5       13.87       13.56      1.74 o
  -7  -8   5        3.05        2.63      2.76 o
  -6  -8   5       14.09       16.31      1.80 o
  -5  -8   5       19.90       24.82      2.13 o
  -4  -8   5        2.55       -0.66      1.45 o
  -3  -8   5        5.00        9.24      1.70 o
  -2  -8   5        6.40        7.38      1.56 o
  -1  -8   5      119.07      123.61      3.12 o
   0  -8   5       72.15       66.46      3.12 o
   1  -8   5        6.33        5.81      0.97 o
   2  -8   5       71.82       68.63      2.56 o
   3  -8   5        9.37       13.58      1.78 o
   4  -8   5      622.76      615.22     18.64 o
   5  -8   5      117.18      122.16      4.75 o
   6  -8   5       58.89       57.24      2.33 o
   7  -8   5       25.96       29.52      2.03 o
   8  -8   5       39.33       42.05      2.30 o
   9  -8   5       91.63      100.41      3.50 o
  10  -8   5       21.81       22.73      2.05 o
  11  -8   5        5.03        8.18      1.65 o
  12  -8   5        0.69        0.07      2.37 o
  -8  -7   5       42.87       41.87      3.18 o
  -7  -7   5      100.69      106.82      3.22 o
  -6  -7   5        4.15        3.72      1.54 o
  -5  -7   5        9.50       12.86      1.75 o
  -4  -7   5      102.78      111.00      4.11 o
  -3  -7   5       35.23       33.74      2.06 o
  -2  -7   5        1.66        3.90      1.42 o
  -1  -7   5       78.04       79.98      2.93 o
   0  -7   5       54.89       61.22      1.66 o
   1  -7   5       29.10       30.51      1.23 o
   2  -7   5        8.79        5.16      1.23 o
   3  -7   5        9.41        9.69      1.39 o
   4  -7   5       31.40       32.84      1.79 o
   5  -7   5      145.10      152.96      5.59 o
   6  -7   5        0.28       -1.02      1.18 o
   7  -7   5      777.40      759.77     19.08 o
   8  -7   5      244.24      226.06      6.66 o
   9  -7   5       27.38       24.39      2.05 o
  10  -7   5        1.33       -0.64      1.59 o
  11  -7   5       27.98       27.43      3.04 o
  12  -7   5        0.35       -3.74      3.74 o
  -9  -6   5        9.75        8.67      2.36 o
  -8  -6   5       50.75       51.16      2.47 o
  -7  -6   5      158.47      166.54      7.22 o
  -6  -6   5       17.32       22.03      1.96 o
  -5  -6   5       10.48       12.45      1.71 o
  -4  -6   5      406.61      400.90     14.97 o
  -3  -6   5       11.95       12.52      1.56 o
  -2  -6   5        8.81        7.61      1.29 o
  -1  -6   5      547.44      524.12     14.06 o
   0  -6   5       24.08       26.41      1.04 o
   1  -6   5      357.80      370.01     11.70 o
   2  -6   5        3.78        5.77      1.09 o
   3  -6   5      131.74      163.43      7.02 o
   4  -6   5      278.93      290.15      9.77 o
   5  -6   5        7.69        5.05      1.21 o
   6  -6   5       82.84       70.39      3.00 o
   7  -6   5      358.92      388.40     14.95 o
   8  -6   5        6.29        2.77      1.63 o
   9  -6   5      362.18      360.78     11.84 o
  10  -6   5       23.37       24.77      2.11 o
  11  -6   5       10.86        8.09      1.82 o
  12  -6   5       12.78       17.51      2.82 o
 -10  -5   5        7.95       13.92      2.88 o
  -9  -5   5       25.55       30.53      2.12 o
  -8  -5   5       46.88       44.48      2.37 o
  -7  -5   5        7.22        9.74      1.73 o
  -6  -5   5      324.46      318.90     12.91 o
  -5  -5   5      890.25      909.06     22.23 o
  -4  -5   5      468.89      455.93     17.40 o
  -3  -5   5      379.13      411.90     16.94 o
  -2  -5   5      280.02      267.73      9.53 o
  -1  -5   5      338.73      376.38     22.72 o
   0  -5   5       24.20       29.48      0.96 o
   1  -5   5        1.15        0.64      0.59 o
   2  -5   5       57.37       58.95      2.00 o
   3  -5   5       41.01       47.84      1.72 o
   4  -5   5       16.23       12.25      1.29 o
   5  -5   5      399.15      355.11     16.84 o
   6  -5   5       16.04       16.20      1.58 o
   7  -5   5       13.80       15.63      1.69 o
   8  -5   5       91.98       78.28      2.67 o
   9  -5   5      103.36       98.10      3.63 o
  10  -5   5        3.95        2.53      1.62 o
  11  -5   5      103.08      119.60      5.35 o
  12  -5   5        0.13       -0.34      2.40 o
 -11  -4   5       49.02       58.71      3.85 o
 -10  -4   5        4.96        4.57      1.60 o
  -9  -4   5       14.98       18.32      1.87 o
  -8  -4   5       22.56       23.05      1.97 o
  -7  -4   5       20.41       20.96      1.93 o
  -6  -4   5        9.60       11.02      1.64 o
  -5  -4   5      158.37      168.06      6.24 o
  -4  -4   5      356.60      378.09     16.71 o
  -3  -4   5      234.62      273.90      9.96 o
  -2  -4   5       37.93       39.95      1.55 o
  -1  -4   5      351.89      322.94     11.21 o
   0  -4   5     1478.50     1559.75     60.62 o
   1  -4   5        0.07        0.40      0.59 o
   2  -4   5     1085.69     1090.53     23.87 o
   3  -4   5      181.42      168.51      6.30 o
   4  -4   5      595.05      580.08     20.15 o
   5  -4   5        1.80        3.06      1.14 o
   6  -4   5       26.55       22.89      1.71 o
   7  -4   5       41.67       41.26      2.15 o
   8  -4   5      417.11      384.68     13.38 o
   9  -4   5        4.33        3.53      1.56 o
  10  -4   5       31.12       36.81      2.27 o
  11  -4   5      117.10      125.77      5.13 o
  12  -4   5       15.91       14.62      2.77 o
 -11  -3   5        0.12       -2.29      2.29 o
 -10  -3   5       83.60       79.07      2.86 o
  -9  -3   5      127.70      120.53      4.09 o
  -8  -3   5       55.35       58.64      2.51 o
  -7  -3   5       23.38       26.61      1.97 o
  -6  -3   5       32.79       31.83      1.88 o
  -5  -3   5      563.11      577.05     20.93 o
  -4  -3   5      139.48      113.28      3.83 o
  -3  -3   5      243.68      251.05      9.33 o
  -2  -3   5      382.30      385.86     14.22 o
  -1  -3   5     1205.89     1153.47     16.20 o
   0  -3   5      490.49      500.67     10.62 o
   1  -3   5     1317.75     1413.26     17.37 o
   2  -3   5     2278.11     2361.44     33.16 o
   3  -3   5      897.37      904.61     22.47 o
   4  -3   5      429.48      464.25     17.69 o
   5  -3   5      314.62      286.66     10.51 o
   6  -3   5       81.97       61.42      3.21 o
   7  -3   5      222.44      243.28     11.69 o
   8  -3   5       29.88       36.57      2.06 o
   9  -3   5       20.67       19.38      1.90 o
  10  -3   5        6.82        3.73      1.59 o
  11  -3   5      159.09      160.45      5.90 o
  12  -3   5       14.95       15.73      2.95 o
 -12  -2   5        2.03        3.36      2.57 o
 -11  -2   5       23.34       22.93      2.04 o
 -10  -2   5       56.96       57.53      2.55 o
  -9  -2   5       28.95       31.64      2.16 o
  -8  -2   5        2.75        4.22      1.41 o
  -7  -2   5       10.85        9.89      1.53 o
  -6  -2   5      216.63      224.19      8.63 o
  -5  -2   5      312.33      309.56     10.67 o
  -4  -2   5     1291.98     1379.80     29.79 o
  -3  -2   5      211.94      232.94      8.35 o
  -2  -2   5       65.92       73.50      2.68 o
  -1  -2   5     3984.49     4010.77     28.14 o
   0  -2   5     1331.50     1310.79     15.86 o
   1  -2   5      758.00      800.72     33.68 o
   2  -2   5       17.33       10.39      0.99 o
   3  -2   5      983.41     1027.31     24.00 o
   4  -2   5      126.43      137.22      5.65 o
   5  -2   5      522.11      581.26     20.46 o
   6  -2   5       84.51       82.56      3.38 o
   7  -2   5       30.15       29.07      1.92 o
   8  -2   5        2.16        4.08      1.43 o
   9  -2   5        1.14        1.57      1.40 o
  10  -2   5      160.33      151.21      6.13 o
  11  -2   5       84.10       86.42      2.85 o
 -12  -1   5       17.56       18.73      2.69 o
 -11  -1   5        2.26        2.45      1.70 o
 -10  -1   5      310.76      301.01      9.25 o
  -9  -1   5      278.24      236.95     10.00 o
  -8  -1   5        0.33        0.87      1.30 o
  -7  -1   5       76.91       76.42      2.46 o
  -6  -1   5      739.37      720.75     22.41 o
  -5  -1   5       29.64       37.17      2.38 o
  -4  -1   5      174.60      154.57      5.95 o
  -3  -1   5      401.61      410.66     15.24 o
  -2  -1   5     2268.18     2485.29     31.66 o
  -1  -1   5      242.55      215.18      7.13 o
   0  -1   5       93.62       90.12      2.59 o
   1  -1   5       16.33       17.75      0.76 o
   2  -1   5     1426.05     1425.91     26.57 o
   3  -1   5     1244.57     1359.46     28.12 o
   4  -1   5        3.66        3.88      1.11 o
   5  -1   5        6.66        3.33      1.16 o
   6  -1   5      135.61      119.63      4.63 o
   7  -1   5        7.89        3.47      1.46 o
   8  -1   5        5.52        6.89      1.58 o
   9  -1   5        0.91        1.08      1.78 o
  10  -1   5        8.28        6.98      1.73 o
  11  -1   5       29.16       23.23      3.61 o
 -13   0   5       52.99       49.43      3.48 o
 -12   0   5        4.66        5.79      1.51 o
 -11   0   5        0.61        0.55      1.54 o
 -10   0   5       94.52      101.83      3.50 o
  -9   0   5       65.33       79.96      2.78 o
  -8   0   5       43.48       44.33      2.12 o
  -7   0   5       34.99       29.01      1.75 o
  -6   0   5      830.33      822.17     24.38 o
  -5   0   5      489.07      519.89     18.91 o
  -4   0   5       80.74       92.72      4.10 o
  -3   0   5     3686.06     3682.18     41.67 o
  -2   0   5      433.78      443.22     14.64 o
  -1   0   5      123.34      130.32      3.06 o
   0   0   5       12.85       13.64      0.77 o
   1   0   5       94.39       77.82      2.18 o
   2   0   5     1216.11     1264.81     26.21 o
   3   0   5       32.71       38.26      1.77 o
   4   0   5       60.00       56.28      2.63 o
   5   0   5      262.06      240.66      9.23 o
   6   0   5      259.16      246.56     12.28 o
   7   0   5        3.19        0.42      1.63 o
   8   0   5       62.46       60.64      2.58 o
   9   0   5       43.76       43.48      2.40 o
  10   0   5        1.45        2.03      1.51 o
  11   0   5        2.46        1.55      2.14 o
 -13   1   5        1.55        1.37      2.04 o
 -12   1   5        6.65        4.58      1.59 o
 -11   1   5        3.56        5.04      1.61 o
 -10   1   5      142.74      148.67      4.83 o
  -9   1   5       39.44       35.33      2.15 o
  -8   1   5       30.89       17.04      1.77 o
  -7   1   5      557.68      518.69     18.04 o
  -6   1   5      137.15      121.52      5.27 o
  -5   1   5       62.77       77.68      3.58 o
  -4   1   5      566.21      576.14     18.42 o
  -3   1   5     2211.05     2244.48     33.55 o
  -2   1   5      637.38      671.15     18.36 o
  -1   1   5       58.22       54.67      1.61 o
   0   1   5       66.15       65.91      1.71 o
   1   1   5        6.94        5.55      0.91 o
   2   1   5      214.36      207.93      7.34 o
   3   1   5      257.67      256.90      9.19 o
   4   1   5        1.32        0.44      1.14 o
   5   1   5       73.52       85.17      3.17 o
   6   1   5        1.08        0.73      1.38 o
   7   1   5      122.91      128.36      4.36 o
   8   1   5       74.33       67.27      2.67 o
   9   1   5      121.56      123.13      5.21 o
  10   1   5       27.31       27.57      3.12 o
 -13   2   5        2.36        6.49      2.18 o
 -11   2   5       27.70       29.58      2.22 o
 -10   2   5       27.23       25.71      2.00 o
  -9   2   5      288.60      304.66     12.83 o
  -8   2   5       96.72      111.22      4.30 o
  -7   2   5      321.19      317.45     15.22 o
  -6   2   5      109.40      112.33      4.20 o
  -5   2   5      103.19      121.65      5.11 o
  -4   2   5        0.15        1.84      0.93 o
  -3   2   5       28.45       57.50      2.08 o
  -2   2   5       12.50       16.66      1.15 o
  -1   2   5       28.77       25.89      0.90 o
   0   2   5     1183.81     1158.46     18.68 o
   1   2   5        3.38        6.44      0.74 o
   2   2   5     1571.37     1595.18     32.70 o
   3   2   5      666.87      702.80     21.17 o
   4   2   5       25.22       24.70      1.73 o
   5   2   5      396.22      369.75     13.85 o
   6   2   5     1031.39      969.65     18.58 o
   7   2   5        6.85        7.10      1.68 o
   8   2   5        9.13        8.08      1.74 o
   9   2   5      179.73      205.15      5.54 o
 -13   3   5        0.00       -1.39      2.04 o
 -12   3   5       88.92       94.79      3.06 o
 -11   3   5       25.08       25.58      2.07 o
 -10   3   5       47.01       47.76      2.38 o
  -9   3   5      527.68      477.85     14.30 o
  -8   3   5      492.41      490.70     16.17 o
  -7   3   5       91.11       92.91      3.67 o
  -6   3   5      113.39      117.30      4.27 o
  -5   3   5      535.23      521.00     19.69 o
  -4   3   5      262.70      256.64      9.09 o
  -3   3   5     1908.73     1876.41     35.79 o
  -2   3   5      330.43      334.94     15.86 o
  -1   3   5       63.93       66.84      2.90 o
   0   3   5       80.37       53.00      1.32 o
   1   3   5        0.56        0.66      0.68 o
   2   3   5       60.24       48.68      2.47 o
   3   3   5        1.15        1.24      1.26 o
   4   3   5        6.80        6.27      1.46 o
   5   3   5       35.78       41.61      2.21 o
   6   3   5        0.92        0.48      1.43 o
   7   3   5        0.26        2.87      1.46 o
   8   3   5       11.26       10.93      1.57 o
   9   3   5       64.20       71.16      4.06 o
 -13   4   5       14.50       18.93      2.89 o
 -12   4   5      139.80      138.24      5.41 o
 -11   4   5       46.83       48.37      2.43 o
 -10   4   5       19.03       19.14      1.99 o
  -9   4   5       79.42       79.13      3.71 o
  -8   4   5        0.03        2.14      1.53 o
  -7   4   5       81.24       94.72      3.99 o
  -6   4   5      123.56      130.32      4.68 o
  -5   4   5       22.26       17.04      1.58 o
  -4   4   5      137.75      134.03      5.03 o
  -3   4   5      378.29      401.81     16.60 o
  -2   4   5       25.59       35.40      1.73 o
  -1   4   5      286.58      307.48     10.56 o
   0   4   5      298.03      287.48      9.78 o
   1   4   5      128.02      133.82      3.78 o
   2   4   5        1.71        0.67      1.28 o
   3   4   5      255.08      270.51     12.04 o
   4   4   5      173.81      173.00      5.25 o
   5   4   5        5.67        8.11      1.56 o
   6   4   5       14.09       14.59      1.78 o
   7   4   5        4.95        3.17      1.54 o
   8   4   5       15.52       14.83      2.65 o
 -13   5   5       18.01       22.00      2.94 o
 -12   5   5       73.35       75.35      2.79 o
 -11   5   5       91.63       88.89      2.97 o
 -10   5   5       68.63       63.23      2.64 o
  -9   5   5       19.78       19.04      1.90 o
  -8   5   5       66.53       57.78      2.46 o
  -7   5   5        4.78        2.73      1.40 o
  -6   5   5       23.50       27.73      1.90 o
  -5   5   5      118.91      104.49      3.81 o
  -4   5   5       98.68      104.17      3.75 o
  -3   5   5      806.35      812.16     23.10 o
  -2   5   5       13.63        9.54      1.51 o
  -1   5   5       24.88       25.80      1.23 o
   0   5   5      334.52      328.13      9.68 o
   1   5   5      314.37      307.54      9.02 o
   2   5   5        1.01        0.85      1.35 o
   3   5   5      207.82      235.72     10.12 o
   4   5   5      190.88      201.10      8.04 o
   5   5   5        0.23        1.39      1.42 o
   6   5   5        2.36        1.81      1.47 o
   7   5   5        0.12       -0.66      2.13 o
 -13   6   5       11.88       17.78      2.71 o
 -12   6   5       54.38       57.85      2.42 o
 -11   6   5       27.71       21.50      1.92 o
 -10   6   5        8.59        6.36      1.69 o
  -9   6   5       38.74       42.52      2.36 o
  -8   6   5      264.02      238.85     10.23 o
  -7   6   5       15.99       28.58      2.01 o
  -6   6   5       21.78       21.07      1.91 o
  -5   6   5       31.34       29.90      2.04 o
  -4   6   5       49.37       48.64      2.23 o
  -3   6   5     1009.18      976.01     22.11 o
  -2   6   5      408.54      390.47     14.80 o
  -1   6   5      188.95      179.35      6.51 o
   0   6   5      279.25      265.76     18.03 o
   1   6   5      146.63      137.28      3.83 o
   2   6   5        3.31        4.33      1.48 o
   4   6   5      207.30      206.20      6.96 o
   5   6   5       41.58       43.37      2.27 o
   6   6   5        0.58        1.13      2.37 o
 -12   7   5       39.20       39.77      3.28 o
 -11   7   5       13.50        9.89      1.67 o
 -10   7   5        0.01       -1.21      1.35 o
  -9   7   5        3.59        7.88      1.73 o
  -8   7   5       12.17        6.08      1.71 o
  -7   7   5      101.93       99.86      3.56 o
  -6   7   5        0.61        1.82      1.51 o
  -5   7   5      113.35      124.34      4.49 o
  -4   7   5       27.22       29.87      2.10 o
  -3   7   5       29.01       29.45      2.12 o
  -2   7   5      142.44      157.58      5.24 o
  -1   7   5        8.51        6.53      1.09 o
   0   7   5       24.68       24.83      1.35 o
   1   7   5       33.74       31.35      1.57 o
   2   7   5        4.67        4.31      1.84 o
   3   7   5      143.60      158.75      5.80 o
   4   7   5       85.87       94.17      4.35 o
   5   7   5       26.33       25.89      3.06 o
 -12   8   5       20.83       25.00      3.27 o
 -11   8   5        6.87        6.50      2.62 o
 -10   8   5        1.21       -0.53      1.44 o
  -9   8   5       23.80       26.82      2.09 o
  -8   8   5      135.99      126.74      4.11 o
  -7   8   5       84.43       84.44      2.88 o
  -6   8   5       28.72       38.01      2.27 o
  -5   8   5      104.85       97.64      3.70 o
  -4   8   5      144.44      124.46      4.74 o
  -3   8   5        2.91        5.12      1.46 o
  -2   8   5        0.29        1.13      1.57 o
  -1   8   5        0.64        1.24      2.19 o
   0   8   5       34.54       41.55      1.60 o
   1   8   5       10.07        6.12      1.09 o
   2   8   5        8.39        7.07      1.55 o
   3   8   5       14.42       17.57      2.80 o
 -11   9   5        1.38        0.63      2.39 o
 -10   9   5        0.11       -2.08      2.08 o
  -9   9   5       74.44       67.97      2.73 o
  -8   9   5      107.19      110.19      5.27 o
  -7   9   5       59.31       56.10      2.48 o
  -6   9   5       12.15       12.07      1.84 o
  -5   9   5       36.12       39.07      2.35 o
  -4   9   5       12.21        9.52      1.63 o
  -3   9   5       34.59       44.20      2.56 o
  -2   9   5       30.72       38.84      2.32 o
  -1   9   5       10.45        6.59      1.04 o
   0   9   5       15.45       14.97      1.18 o
   1   9   5        0.00       -0.45      2.52 o
  -9  10   5       34.81       40.06      3.50 o
  -8  10   5       18.06       12.35      2.77 o
  -7  10   5       10.59       10.33      2.38 o
  -6  10   5       92.69      110.68      4.53 o
  -5  10   5       48.42       52.25      2.32 o
  -4  10   5        8.59        8.58      1.50 o
  -3  10   5       13.37       12.88      2.44 o
  -2  10   5       84.85       93.86      4.31 o
  -1  10   5       51.09       47.29      2.72 o
  -1 -12   6       12.07       13.48      2.44 o
   1 -12   6       23.22       25.96      3.85 o
   2 -12   6        7.98        7.70      1.60 o
   3 -12   6        2.31        1.62      1.43 o
   4 -12   6       24.93       22.71      2.09 o
   5 -12   6        4.38        5.24      1.55 o
   6 -12   6        7.02        9.71      1.77 o
   7 -12   6        2.38       -0.36      1.42 o
  -2 -11   6       60.96       51.27      2.45 o
  -1 -11   6        6.36        5.02      1.74 o
   0 -11   6       24.26       23.66      3.48 o
   1 -11   6        0.46        0.50      1.13 o
   2 -11   6        2.31        1.69      1.48 o
   3 -11   6       17.80       14.98      1.87 o
   4 -11   6       13.75       14.51      1.78 o
   5 -11   6      127.94      125.81      4.31 o
   6 -11   6      112.58      110.24      3.71 o
   7 -11   6       20.29       16.40      1.93 o
   8 -11   6       28.39       31.61      2.17 o
   9 -11   6       26.02       26.00      2.05 o
  -4 -10   6       47.76       49.23      2.30 o
  -3 -10   6       22.69       20.62      1.96 o
  -2 -10   6        7.94        8.12      1.64 o
  -1 -10   6        0.01        2.02      1.04 o
   0 -10   6        0.15       -0.66      1.06 o
   1 -10   6       39.54       45.55      1.68 o
   2 -10   6        0.33        0.39      1.45 o
   3 -10   6      424.01      438.80     13.70 o
   4 -10   6      511.60      521.54     13.75 o
   5 -10   6      358.68      356.97     11.42 o
   6 -10   6      213.43      216.98      9.38 o
   7 -10   6      124.12      126.90      4.44 o
   8 -10   6       17.25       17.34      2.01 o
   9 -10   6        0.00        1.88      1.60 o
  10 -10   6        0.00        5.14      1.48 o
  -6  -9   6        1.19        3.77      2.67 o
  -5  -9   6        3.42        5.88      1.62 o
  -4  -9   6       38.66       38.25      2.27 o
  -3  -9   6        9.19       13.92      1.85 o
  -2  -9   6      176.51      173.08      8.34 o
  -1  -9   6       82.73       92.46      2.33 o
   0  -9   6       86.91       80.54      1.94 o
   1  -9   6      195.80      194.20      5.51 o
   2  -9   6        9.95        9.42      1.63 o
   3  -9   6      171.53      171.28      6.65 o
   4  -9   6       86.83       85.88      3.26 o
   5  -9   6        2.80        2.01      1.58 o
   6  -9   6        2.85        3.47      1.46 o
   7  -9   6       99.91      102.68      3.57 o
   8  -9   6       82.55       80.29      2.84 o
   9  -9   6        7.14        6.06      1.78 o
  10  -9   6       24.79       31.62      2.20 o
  11  -9   6        9.52        9.81      2.30 o
  -7  -8   6       17.80       21.97      2.81 o
  -6  -8   6        0.97        0.44      1.46 o
  -5  -8   6       20.59       24.02      2.05 o
  -4  -8   6       37.04       30.30      2.12 o
  -3  -8   6       13.33       11.51      1.76 o
  -2  -8   6      384.65      386.07     13.40 o
  -1  -8   6      369.25      396.18     10.22 o
   0  -8   6      113.41      105.24      2.83 o
   1  -8   6        0.00       -0.02      0.99 o
   2  -8   6       58.72       60.72      3.09 o
   3  -8   6        6.80        8.05      1.48 o
   4  -8   6       91.07       86.30      3.62 o
   5  -8   6       14.77       12.00      1.73 o
   6  -8   6        9.96        5.56      1.53 o
   7  -8   6       52.19       56.21      2.44 o
   8  -8   6        5.04        4.20      1.61 o
   9  -8   6        0.01        0.22      1.55 o
  10  -8   6       51.87       59.31      2.61 o
  11  -8   6       20.58       18.34      1.88 o
  12  -8   6        2.90       -0.23      2.59 o
  -8  -7   6        9.65       12.09      2.57 o
  -7  -7   6        0.29        1.66      1.63 o
  -6  -7   6       18.24       18.37      1.84 o
  -5  -7   6        1.39       -1.42      1.42 o
  -4  -7   6       12.76       12.33      1.70 o
  -3  -7   6      155.81      146.17      4.39 o
  -2  -7   6      688.88      662.95     18.82 o
  -1  -7   6      302.78      286.57      8.21 o
   0  -7   6       42.43       41.47      1.32 o
   1  -7   6      743.40      761.49     15.93 o
   2  -7   6        8.97        8.27      1.31 o
   3  -7   6       35.14       50.08      2.12 o
   4  -7   6      252.33      237.27      9.22 o
   5  -7   6       17.59       17.93      1.69 o
   6  -7   6       53.09       46.16      2.17 o
   7  -7   6        1.74        1.84      1.44 o
   8  -7   6       79.76       79.85      3.40 o
   9  -7   6       13.74       19.62      1.96 o
  10  -7   6        1.88       -0.17      1.55 o
  11  -7   6       82.25       97.10      3.05 o
  12  -7   6        4.52       -0.71      2.81 o
  -9  -6   6       27.33       30.44      3.13 o
  -8  -6   6       12.68       14.01      1.77 o
  -7  -6   6        1.41        1.93      1.79 o
  -6  -6   6      283.71      299.19     10.45 o
  -5  -6   6      299.56      324.04     12.44 o
  -4  -6   6      432.86      416.33     15.68 o
  -3  -6   6        7.34        7.95      1.40 o
  -2  -6   6      173.11      179.16      6.90 o
  -1  -6   6     2387.94     2584.68     28.96 o
   0  -6   6      308.66      304.71      8.39 o
   1  -6   6       86.91       91.39      4.31 o
   2  -6   6      713.63      691.55     22.08 o
   3  -6   6        0.30        3.31      1.15 o
   4  -6   6      161.50      186.53      7.41 o
   5  -6   6      221.36      249.27      8.45 o
   6  -6   6      507.26      482.27     17.28 o
   7  -6   6       13.55        9.99      1.71 o
   8  -6   6        1.04        2.38      1.39 o
   9  -6   6       12.40       13.95      1.87 o
  10  -6   6      154.28      157.41      6.68 o
  11  -6   6      221.85      234.80      6.40 o
  12  -6   6        7.18        8.43      2.49 o
 -10  -5   6       16.65       16.84      2.76 o
  -9  -5   6        8.30        7.10      1.76 o
  -8  -5   6        0.07        2.79      1.44 o
  -7  -5   6        3.55        0.38      1.54 o
  -6  -5   6      236.30      249.34     11.53 o
  -5  -5   6       42.14       47.79      2.34 o
  -4  -5   6      135.68      126.25      4.48 o
  -3  -5   6       42.45       40.54      1.91 o
  -2  -5   6      147.87      129.21      4.26 o
  -1  -5   6      289.10      281.24      7.21 o
   0  -5   6        0.51        0.34      0.60 o
   1  -5   6      451.92      452.89     21.46 o
   2  -5   6     1033.33     1054.03     26.16 o
   3  -5   6      109.27      115.88      4.67 o
   4  -5   6      495.08      535.41     19.85 o
   5  -5   6      203.88      193.38      6.50 o
   6  -5   6      595.64      562.73     18.66 o
   7  -5   6        1.28        2.52      1.47 o
   8  -5   6      206.37      184.88      6.60 o
   9  -5   6       18.28       14.57      2.11 o
  10  -5   6       10.37       10.28      1.82 o
  11  -5   6       76.69       87.22      2.86 o
  12  -5   6        0.74        1.60      2.15 o
 -11  -4   6       10.27        4.94      3.02 o
 -10  -4   6      173.69      158.93      5.43 o
  -9  -4   6       15.85       16.16      1.90 o
  -8  -4   6       12.97        7.58      1.70 o
  -7  -4   6      172.91      166.36      5.91 o
  -6  -4   6      189.95      198.41      6.86 o
  -5  -4   6      153.71      170.81      6.96 o
  -4  -4   6        1.59        1.22      1.07 o
  -3  -4   6       33.94       39.81      1.70 o
  -2  -4   6       35.83       45.24      1.64 o
  -1  -4   6      963.45      894.67     24.29 o
   0  -4   6       47.44       56.57      1.65 o
   1  -4   6     1125.21     1144.79     18.24 o
   2  -4   6      207.82      206.83      7.73 o
   3  -4   6      730.25      787.94     22.69 o
   4  -4   6        4.14        3.68      1.14 o
   5  -4   6      203.74      188.01      7.54 o
   6  -4   6      531.63      537.52     18.30 o
   7  -4   6        5.84        4.94      1.60 o
   8  -4   6        1.33        0.54      1.45 o
   9  -4   6        1.35        0.72      1.51 o
  10  -4   6        2.04        5.82      1.58 o
  11  -4   6        8.03        9.47      1.70 o
  12  -4   6        1.36        0.57      2.45 o
 -11  -3   6        2.85        5.57      2.53 o
 -10  -3   6       72.99       70.74      2.66 o
  -9  -3   6       95.67       96.32      3.06 o
  -8  -3   6        3.86        4.91      1.50 o
  -7  -3   6      382.25      374.95     13.78 o
  -6  -3   6      320.61      341.84     15.13 o
  -5  -3   6      220.35      207.55      7.56 o
  -4  -3   6       30.18       38.25      1.80 o
  -3  -3   6     1384.46     1304.05     29.50 o
  -2  -3   6       14.96        9.21      1.03 o
  -1  -3   6       42.32       19.84      0.90 o
   0  -3   6      130.09      115.41      3.80 o
   1  -3   6      140.88      155.79      8.43 o
   2  -3   6     1739.67     1696.70     30.94 o
   3  -3   6     1018.06     1154.35     26.82 o
   4  -3   6        2.41        4.93      1.14 o
   5  -3   6      144.47      134.73      5.57 o
   6  -3   6       60.33       55.06      2.16 o
   7  -3   6       17.89       11.68      1.61 o
   8  -3   6        0.02        1.55      1.28 o
   9  -3   6       14.34       17.92      1.83 o
  10  -3   6        3.90        4.19      1.60 o
  11  -3   6        7.32        9.36      1.55 o
 -12  -2   6       16.52       18.10      3.14 o
 -11  -2   6        2.27        5.02      1.68 o
 -10  -2   6       30.79       36.58      2.19 o
  -9  -2   6      237.88      234.56      9.74 o
  -8  -2   6        0.53        1.26      1.72 o
  -7  -2   6        6.79        4.06      1.55 o
  -6  -2   6      371.81      341.35     16.13 o
  -5  -2   6      183.64      187.99      7.35 o
  -4  -2   6      720.94      770.98     22.50 o
  -3  -2   6     1222.93     1265.51     27.36 o
  -2  -2   6      561.64      606.99     18.18 o
  -1  -2   6       35.70       48.09      1.62 o
   0  -2   6     4639.14     4461.53     31.91 o
   1  -2   6      388.26      411.73     10.61 o
   2  -2   6      453.86      484.86     17.07 o
   3  -2   6      150.48      156.94      6.41 o
   4  -2   6      139.26      138.26      5.20 o
   5  -2   6      748.46      778.32     22.44 o
   6  -2   6      381.89      389.71     14.55 o
   7  -2   6        1.66        2.75      1.36 o
   8  -2   6       61.71       64.82      2.67 o
   9  -2   6       42.93       50.65      2.42 o
  10  -2   6       14.86       21.27      1.97 o
  11  -2   6        3.51        0.85      2.21 o
 -12  -1   6        0.76       -1.00      2.37 o
 -11  -1   6        2.80        0.92      1.55 o
 -10  -1   6       72.20       74.71      2.75 o
  -9  -1   6        9.34        9.79      1.74 o
  -8  -1   6        0.33        0.52      1.29 o
  -7  -1   6        0.83       -0.33      1.39 o
  -6  -1   6      232.53      235.28      9.46 o
  -5  -1   6      444.22      515.08     19.63 o
  -4  -1   6      933.26      949.22     24.24 o
  -3  -1   6      690.97      639.21     19.65 o
  -2  -1   6       85.77       78.46      3.30 o
  -1  -1   6      146.86      155.22      4.41 o
   0  -1   6      872.70      901.27     14.79 o
   1  -1   6       42.62       52.45      1.59 o
   2  -1   6      403.87      410.14     15.98 o
   3  -1   6       83.34       85.02      2.91 o
   4  -1   6        0.38       -0.98      0.98 o
   5  -1   6       61.49       58.17      2.13 o
   6  -1   6       90.07      100.55      4.26 o
   7  -1   6       78.32       76.20      2.98 o
   8  -1   6       33.48       36.90      2.47 o
   9  -1   6      379.25      371.15      9.73 o
  10  -1   6        7.39       10.00      1.70 o
  11  -1   6        1.61        0.07      2.38 o
 -12   0   6       70.85       64.94      2.53 o
 -11   0   6        4.35        0.75      1.58 o
 -10   0   6        7.17        5.05      1.68 o
  -9   0   6       52.33       43.80      2.37 o
  -8   0   6       37.86       31.27      2.02 o
  -7   0   6      178.32      167.10      6.20 o
  -6   0   6      253.57      248.06      9.50 o
  -5   0   6      327.09      319.19     11.09 o
  -4   0   6      861.01      880.65     24.03 o
  -3   0   6      555.19      574.56     18.42 o
  -2   0   6       32.02       43.38      1.76 o
  -1   0   6       28.90       33.15      1.08 o
   0   0   6     1053.09     1075.66     16.81 o
   1   0   6       10.36       10.93      0.96 o
   2   0   6        1.15        0.05      0.89 o
   3   0   6       21.69       26.03      1.57 o
   4   0   6      136.66      123.38      5.38 o
   5   0   6       76.78       75.98      2.61 o
   6   0   6        1.99        0.91      1.35 o
   7   0   6       29.51       30.33      2.09 o
   8   0   6       66.63       66.97      2.66 o
   9   0   6      242.37      262.33      7.27 o
  10   0   6        7.31        9.18      2.80 o
 -13   1   6       10.62        9.87      2.50 o
 -12   1   6       35.13       42.37      2.30 o
 -11   1   6       41.01       38.75      2.30 o
 -10   1   6        1.85        5.64      1.52 o
  -9   1   6      459.11      450.38     14.11 o
  -8   1   6       50.35       47.28      2.19 o
  -7   1   6      112.62      109.79      4.38 o
  -6   1   6      123.22      147.50      5.07 o
  -5   1   6       12.10        6.83      1.31 o
  -4   1   6      144.87      155.89      6.27 o
  -3   1   6     1285.30     1262.35     27.87 o
  -2   1   6      350.55      414.05     16.22 o
  -1   1   6       41.93       62.93      1.96 o
   0   1   6     1008.23      994.07     24.63 o
   1   1   6     2001.82     1956.20     25.09 o
   2   1   6       26.69       24.93      1.53 o
   3   1   6      628.82      610.95     20.39 o
   4   1   6      119.97      112.17      4.19 o
   5   1   6        2.87        4.55      1.40 o
   6   1   6      345.94      347.08     12.18 o
   7   1   6      161.78      165.91      5.06 o
   8   1   6       58.42       54.63      2.55 o
   9   1   6       70.68       80.61      2.72 o
  10   1   6       32.42       26.35      3.48 o
 -13   2   6        0.71        2.69      2.15 o
 -12   2   6      142.68      134.49      5.22 o
 -11   2   6       55.50       56.84      2.60 o
 -10   2   6        0.50       -1.52      1.52 o
  -9   2   6        7.28        4.90      1.68 o
  -8   2   6      573.69      508.19     16.54 o
  -7   2   6       20.98       24.80      1.78 o
  -6   2   6        7.55        3.78      1.36 o
  -5   2   6       11.69        8.31      1.42 o
  -4   2   6       94.53      118.88      5.28 o
  -3   2   6      160.26      159.07      6.60 o
  -2   2   6       13.94       11.54      1.22 o
  -1   2   6      516.70      566.60     14.65 o
   0   2   6     1014.50      980.79     24.88 o
   1   2   6        6.00        7.02      0.80 o
   2   2   6       20.34       23.18      1.61 o
   3   2   6      732.23      743.76     20.80 o
   4   2   6      417.28      438.77     15.45 o
   5   2   6      798.62      817.09     17.82 o
   6   2   6        0.02        3.40      1.58 o
   7   2   6       98.19       90.74      3.21 o
   8   2   6        0.03       -0.26      1.39 o
   9   2   6        1.51        4.41      2.28 o
 -13   3   6       53.37       58.50      3.87 o
 -12   3   6      138.68      131.26      4.97 o
 -11   3   6      120.36      110.74      3.58 o
 -10   3   6        1.28        2.04      1.48 o
  -9   3   6      123.57      120.20      4.29 o
  -8   3   6        2.88        3.19      1.39 o
  -7   3   6        7.94        8.29      1.49 o
  -6   3   6        2.22        0.11      1.26 o
  -5   3   6      301.07      270.31      9.61 o
  -4   3   6      781.62      742.71     22.07 o
  -3   3   6        0.04       -0.39      1.02 o
  -2   3   6       13.19       13.41      1.33 o
  -1   3   6        9.61       10.02      2.12 o
   0   3   6       69.95       64.76      2.51 o
   1   3   6      334.10      333.32     18.70 o
   2   3   6       75.66       86.21      3.80 o
   3   3   6      406.47      392.13     14.10 o
   4   3   6       87.65       89.20      3.25 o
   5   3   6        2.62        2.59      1.64 o
   6   3   6        5.60        6.27      1.58 o
   7   3   6       60.12       66.67      2.65 o
   8   3   6        0.95        4.42      1.99 o
 -13   4   6        9.26       12.66      2.84 o
 -12   4   6       57.89       56.90      2.60 o
 -11   4   6       34.10       34.16      2.21 o
 -10   4   6       11.34       11.03      1.81 o
  -9   4   6        4.93       10.75      1.72 o
  -8   4   6      549.13      531.33     15.15 o
  -7   4   6        7.74        2.82      1.40 o
  -6   4   6      111.42      102.49      4.00 o
  -5   4   6      706.43      663.68     20.13 o
  -4   4   6       74.01       71.46      2.87 o
  -3   4   6        1.61        1.50      1.12 o
  -2   4   6      130.54      130.18      5.15 o
  -1   4   6      299.96      318.47     10.06 o
   0   4   6      176.92      160.62      4.20 o
   1   4   6       75.63       61.74      4.58 o
   2   4   6       94.10       91.51      3.40 o
   3   4   6        4.65        4.62      1.37 o
   4   4   6      151.96      160.91      7.70 o
   5   4   6       45.89       43.58      2.29 o
   6   4   6       11.30       14.99      1.72 o
   7   4   6       13.63       12.10      2.85 o
 -13   5   6        0.79        2.50      2.28 o
 -12   5   6       40.84       51.80      2.30 o
 -11   5   6        0.21       -0.36      1.54 o
 -10   5   6       27.62       28.27      2.08 o
  -9   5   6      106.55       98.27      3.71 o
  -8   5   6       33.26       29.77      2.13 o
  -7   5   6       11.48       10.81      1.51 o
  -6   5   6        5.95        5.26      1.64 o
  -5   5   6     1012.35      936.41     21.65 o
  -4   5   6      369.95      394.98     15.13 o
  -3   5   6       12.96        9.80      1.57 o
  -2   5   6        0.63       -1.33      1.33 o
  -1   5   6       79.27       78.55      2.08 o
   0   5   6      229.39      209.33      5.12 o
   1   5   6        0.00        1.87      2.26 o
   2   5   6       36.23       30.07      1.98 o
   3   5   6      113.58      119.12      4.23 o
   4   5   6       15.14       16.13      1.80 o
   5   5   6       42.79       40.66      2.29 o
   6   5   6       34.26       35.70      3.21 o
 -12   6   6        4.71        6.73      2.86 o
 -11   6   6       18.67       19.05      1.84 o
 -10   6   6        0.80        0.31      1.45 o
  -9   6   6      156.45      147.71      4.86 o
  -8   6   6      138.27      132.41      4.80 o
  -7   6   6        2.02       -0.68      1.90 o
  -6   6   6       15.23       17.90      1.97 o
  -5   6   6        0.35        2.65      1.35 o
  -4   6   6       19.86       17.51      1.83 o
  -3   6   6      695.76      644.48     17.15 o
  -2   6   6       29.49       28.16      2.07 o
  -1   6   6       86.76       88.37      6.41 o
   0   6   6       52.28       53.84      1.70 o
   1   6   6        0.03        1.12      0.94 o
   2   6   6      115.04      105.85      3.48 o
   3   6   6        4.90        6.13      1.62 o
   4   6   6        0.02        1.07      1.39 o
   5   6   6        3.18        2.19      3.06 o
 -12   7   6        3.90        5.16      2.51 o
 -11   7   6        4.87        2.20      1.43 o
 -10   7   6        8.38       11.54      1.78 o
  -9   7   6       30.48       37.25      2.22 o
  -8   7   6       32.03       35.84      2.22 o
  -7   7   6       26.71       26.88      2.02 o
  -6   7   6       40.42       38.72      2.29 o
  -5   7   6       19.63       18.86      1.89 o
  -4   7   6        1.02       -1.33      1.33 o
  -3   7   6      561.02      553.33     13.69 o
  -2   7   6       77.99       74.71      2.74 o
  -1   7   6      129.75      117.52      2.59 o
   0   7   6        7.31        5.80      1.06 o
   1   7   6       23.35       22.99      2.50 o
   2   7   6        1.34        1.87      1.38 o
   3   7   6        4.14        3.34      1.49 o
   4   7   6        1.84        2.02      2.37 o
 -11   8   6       38.07       37.83      3.43 o
 -10   8   6       81.94       71.83      2.57 o
  -9   8   6       21.10       16.41      2.00 o
  -8   8   6       59.62       61.05      2.66 o
  -7   8   6       36.17       30.45      2.16 o
  -6   8   6       17.60       22.59      2.03 o
  -5   8   6       75.85       75.63      2.83 o
  -4   8   6        5.95        9.14      1.62 o
  -3   8   6       30.76       30.61      2.16 o
  -2   8   6      324.66      348.08      9.03 o
  -1   8   6       80.14       67.64      1.91 o
   0   8   6       49.80       50.17      1.74 o
   1   8   6        8.97       11.37      1.16 o
   2   8   6       43.40       44.39      3.46 o
 -10   9   6        1.96       -0.49      2.29 o
  -9   9   6       17.29       14.75      2.59 o
  -8   9   6       11.72        8.47      1.59 o
  -7   9   6       26.30       21.91      1.83 o
  -6   9   6        2.95        3.59      1.51 o
  -5   9   6       90.11       88.83      3.00 o
  -4   9   6       40.62       42.87      2.30 o
  -2   9   6      129.90      138.92      5.00 o
  -1   9   6       41.88       36.32      2.15 o
   0   9   6       30.98       40.34      2.92 o
  -8  10   6       14.09       13.65      2.63 o
  -7  10   6        5.01        5.26      2.48 o
  -6  10   6       15.57       14.48      2.62 o
  -5  10   6        5.95        4.37      2.35 o
  -4  10   6       11.74        9.91      2.47 o
  -3  10   6        0.56        0.11      2.05 o
  -2  10   6       85.16       97.09      4.65 o
  -1 -12   7        6.88        5.74      1.90 o
   1 -12   7       19.26       20.81      3.26 o
   2 -12   7        9.77       12.34      1.72 o
   3 -12   7        0.13        0.45      1.53 o
   4 -12   7       22.72       19.72      2.02 o
   5 -12   7        0.55        1.92      1.39 o
   6 -12   7        3.32        1.17      1.51 o
   7 -12   7       24.89       25.26      1.99 o
  -2 -11   7       25.99       22.27      2.03 o
  -1 -11   7       82.34       82.48      2.05 o
   0 -11   7       50.22       44.79      1.70 o
   1 -11   7       12.58       14.73      1.26 o
   2 -11   7       56.65       60.57      2.54 o
   3 -11   7      119.73      117.70      4.18 o
   4 -11   7       48.29       44.98      2.44 o
   5 -11   7        1.39        0.15      1.49 o
   6 -11   7        1.23        0.88      1.59 o
   7 -11   7      165.83      183.18      6.39 o
   8 -11   7      142.42      130.56      5.57 o
   9 -11   7       31.78       32.32      2.09 o
  -4 -10   7        2.94        5.47      1.55 o
  -3 -10   7       30.89       32.37      2.14 o
  -2 -10   7      167.60      174.71      7.28 o
  -1 -10   7        2.02        1.76      1.12 o
   0 -10   7        3.68        1.33      1.01 o
   1 -10   7        0.04        1.56      0.96 o
   2 -10   7       49.05       52.94      2.50 o
   3 -10   7      102.05      105.35      4.16 o
   4 -10   7       37.51       30.93      2.23 o
   5 -10   7        7.56        4.08      1.61 o
   6 -10   7       24.56       22.43      2.05 o
   7 -10   7       46.87       53.71      2.54 o
   8 -10   7       19.40       18.64      2.01 o
   9 -10   7        0.15        0.66      1.61 o
  10 -10   7       11.53       11.07      2.55 o
  -6  -9   7        0.02        3.05      2.02 o
  -5  -9   7        5.36        9.96      1.71 o
  -4  -9   7       65.91       63.88      2.64 o
  -3  -9   7       18.25       18.20      1.94 o
  -2  -9   7       78.08       78.95      2.92 o
  -1  -9   7      147.14      139.10      3.46 o
   0  -9   7       12.88       17.13      1.80 o
   1  -9   7       15.84       16.94      1.28 o
   2  -9   7      105.73      117.70      4.18 o
   3  -9   7       43.08       44.90      2.28 o
   4  -9   7        4.91        1.53      1.40 o
   5  -9   7      155.72      157.00      5.53 o
   6  -9   7        5.41        6.17      1.54 o
   7  -9   7        5.53        2.73      1.51 o
   8  -9   7       19.02       18.71      1.95 o
   9  -9   7       33.43       42.04      2.40 o
  10  -9   7       12.09       17.76      1.84 o
  11  -9   7       28.49       22.02      3.05 o
  -7  -8   7       31.95       40.81      3.14 o
  -6  -8   7        8.53        9.07      1.64 o
  -5  -8   7        0.09        0.20      1.55 o
  -4  -8   7        8.93        8.33      1.71 o
  -3  -8   7       47.62       48.71      2.38 o
  -2  -8   7        0.02        1.94      1.41 o
  -1  -8   7      151.48      154.74      6.77 o
   0  -8   7        5.40        4.61      1.00 o
   1  -8   7       92.43      100.54      2.65 o
   2  -8   7     1029.49     1050.05     23.43 o
   3  -8   7      207.30      209.29      7.38 o
   4  -8   7       55.18       45.62      2.23 o
   5  -8   7      143.36      134.63      5.25 o
   6  -8   7      138.13      125.42      4.63 o
   7  -8   7        4.32        5.31      1.46 o
   8  -8   7        6.50        5.18      1.59 o
   9  -8   7        3.26        3.03      1.71 o
  10  -8   7        1.70        0.92      1.60 o
  11  -8   7       22.76       25.09      2.98 o
  -8  -7   7       36.64       38.20      3.17 o
  -7  -7   7       87.56      102.78      3.22 o
  -6  -7   7       14.06       16.75      1.91 o
  -5  -7   7       74.02       71.06      2.75 o
  -4  -7   7       15.04       15.20      1.79 o
  -3  -7   7       18.81       18.84      1.75 o
  -2  -7   7        0.05        0.90      1.25 o
  -1  -7   7       93.28       87.22      2.20 o
   0  -7   7      134.82      135.56      3.89 o
   1  -7   7       49.83       44.96      1.43 o
   2  -7   7      350.22      345.36     16.11 o
   3  -7   7      106.29       98.52      3.59 o
   4  -7   7      198.33      200.90      6.91 o
   5  -7   7      647.63      627.48     19.37 o
   6  -7   7      703.72      685.65     18.05 o
   7  -7   7        0.19        2.30      1.43 o
   8  -7   7        5.95        5.23      1.63 o
   9  -7   7      545.00      576.58     12.54 o
  10  -7   7       22.31       20.97      2.07 o
  11  -7   7       12.40       17.88      1.85 o
  12  -7   7        8.84        9.13      2.69 o
  -9  -6   7       11.05       17.79      3.29 o
  -8  -6   7        0.69        1.55      1.55 o
  -7  -6   7       86.36       81.30      2.96 o
  -6  -6   7        2.34        1.77      1.65 o
  -5  -6   7      431.69      427.39     14.06 o
  -4  -6   7       26.74       34.63      2.01 o
  -3  -6   7       23.10       24.79      1.80 o
  -2  -6   7      107.55      105.61      4.56 o
  -1  -6   7      188.76      164.37      4.62 o
   0  -6   7      235.51      254.25      6.42 o
   1  -6   7       40.47       41.79      1.28 o
   2  -6   7      326.76      335.26     15.91 o
   3  -6   7      316.46      364.22     17.53 o
   4  -6   7      226.12      225.03      8.40 o
   5  -6   7      285.46      310.61     14.08 o
   6  -6   7      259.48      274.21     13.05 o
   7  -6   7       32.56       35.24      2.14 o
   8  -6   7       13.06       10.37      1.72 o
   9  -6   7        0.43       -1.33      1.65 o
  10  -6   7        0.29        0.36      1.62 o
  11  -6   7        9.20        9.02      1.66 o
  12  -6   7        4.55        5.71      2.90 o
 -10  -5   7        0.04        0.74      2.16 o
  -9  -5   7        5.22        4.94      1.74 o
  -8  -5   7       23.27       17.48      1.86 o
  -7  -5   7        0.10        0.93      1.55 o
  -6  -5   7      816.04      800.24     17.80 o
  -5  -5   7      345.13      369.95     14.74 o
  -4  -5   7       82.43       74.08      3.04 o
  -3  -5   7      628.75      570.98     19.59 o
  -2  -5   7        1.21        0.41      1.10 o
  -1  -5   7      133.34      156.30      4.58 o
   0  -5   7       42.75       49.00      1.36 o
   1  -5   7      115.53      116.17      2.66 o
   2  -5   7      467.18      535.23     19.63 o
   3  -5   7       66.65       58.99      2.68 o
   4  -5   7       44.66       48.49      2.04 o
   5  -5   7      162.50      167.62      7.02 o
   6  -5   7       24.18       21.50      1.82 o
   7  -5   7        4.38        9.00      1.69 o
   8  -5   7       37.71       40.21      2.24 o
   9  -5   7       75.55       78.37      2.94 o
  10  -5   7        2.96        2.86      1.51 o
  11  -5   7        8.92        7.86      2.32 o
 -11  -4   7        0.25       -1.36      3.84 o
 -10  -4   7        0.86        2.49      1.56 o
  -9  -4   7        0.23        0.36      1.59 o
  -8  -4   7        1.13        1.56      1.52 o
  -7  -4   7      121.64      113.80      3.98 o
  -6  -4   7      261.69      248.00      8.60 o
  -5  -4   7       44.30       42.63      2.11 o
  -4  -4   7       70.24       71.09      2.62 o
  -3  -4   7      197.72      178.07      6.68 o
  -2  -4   7      600.02      644.73     21.78 o
  -1  -4   7      246.39      269.44      6.98 o
   0  -4   7      544.14      560.65     16.37 o
   1  -4   7      214.59      209.70      5.38 o
   2  -4   7      355.49      382.65     17.12 o
   3  -4   7      104.92      116.74      5.48 o
   4  -4   7        6.70        0.62      1.11 o
   5  -4   7       83.20       96.53      3.62 o
   6  -4   7        0.41        1.30      1.37 o
   7  -4   7        0.01        0.88      1.35 o
   8  -4   7      180.69      180.31      8.49 o
   9  -4   7       96.39      110.14      3.60 o
  10  -4   7       31.55       29.11      2.16 o
  11  -4   7        2.91       -0.79      2.35 o
 -11  -3   7       10.90        9.10      2.57 o
 -10  -3   7        0.44        3.06      1.44 o
  -9  -3   7       23.80       25.58      2.15 o
  -8  -3   7       14.80       13.20      1.65 o
  -7  -3   7      188.53      184.77      5.89 o
  -6  -3   7       19.02       16.56      1.67 o
  -5  -3   7        2.57        3.91      1.28 o
  -4  -3   7       72.20       67.09      2.18 o
  -3  -3   7      467.27      419.03     17.89 o
  -2  -3   7      215.53      212.95      8.15 o
  -1  -3   7      144.47      147.49      4.11 o
   0  -3   7     1230.71     1224.29     19.09 o
   1  -3   7     2737.85     2848.05     80.75 o
   2  -3   7       15.85       23.35      1.39 o
   3  -3   7       14.65       14.76      1.35 o
   4  -3   7      325.25      306.24     10.62 o
   5  -3   7       11.12       12.92      1.51 o
   6  -3   7       87.05      100.52      3.84 o
   7  -3   7       57.03       38.29      2.09 o
   8  -3   7       16.07       15.88      1.72 o
   9  -3   7      169.37      168.03      7.08 o
  10  -3   7       20.30       20.49      1.94 o
  11  -3   7       15.66       23.17      2.91 o
 -12  -2   7       19.88       17.56      2.87 o
 -11  -2   7        9.69       12.11      1.82 o
 -10  -2   7       14.60       13.01      1.74 o
  -9  -2   7        0.64        1.01      1.60 o
  -8  -2   7       27.86       25.42      1.95 o
  -7  -2   7      230.28      221.11      7.52 o
  -6  -2   7       13.31       12.75      1.56 o
  -5  -2   7      135.89      150.41      5.80 o
  -4  -2   7     1843.16     2017.72     37.07 o
  -3  -2   7      101.94       82.29      3.09 o
  -2  -2   7       22.25       23.39      1.36 o
  -1  -2   7      929.32     1006.94     17.35 o
   0  -2   7     1823.34     1779.49     22.30 o
   1  -2   7      633.17      660.30     14.35 o
   2  -2   7        0.60       -0.74      0.86 o
   3  -2   7       25.38       15.12      1.40 o
   4  -2   7       36.71       44.68      1.94 o
   5  -2   7      283.77      307.75     14.40 o
   6  -2   7       31.29       22.30      1.85 o
   7  -2   7      190.93      182.32      6.28 o
   8  -2   7        4.48        5.00      1.44 o
   9  -2   7      125.66      120.64      4.03 o
  10  -2   7       36.78       34.13      2.13 o
  11  -2   7       15.17       22.03      2.86 o
 -12  -1   7       37.35       41.61      3.52 o
 -11  -1   7        2.78        4.40      1.64 o
 -10  -1   7       41.02       33.69      2.22 o
  -9  -1   7      139.50      149.09      4.74 o
  -8  -1   7      139.88      132.77      5.06 o
  -7  -1   7       38.71       29.38      1.89 o
  -6  -1   7      126.99      142.48      6.24 o
  -5  -1   7      591.08      585.57     19.95 o
  -4  -1   7      252.15      270.41      9.83 o
  -3  -1   7       12.85        7.67      1.08 o
  -2  -1   7      156.37      155.19      5.71 o
  -1  -1   7      415.18      494.17     12.39 o
   0  -1   7     1069.26      988.50     35.00 o
   1  -1   7     1718.54     1751.04     23.35 o
   2  -1   7        1.54        0.71      1.01 o
   3  -1   7      382.30      348.23     16.29 o
   4  -1   7       40.93       39.82      1.90 o
   5  -1   7        1.25       -0.64      1.34 o
   6  -1   7        2.91        0.00      1.29 o
   7  -1   7       67.24       73.12      2.82 o
   8  -1   7       17.50       14.72      1.80 o
   9  -1   7       46.76       46.70      2.44 o
  10  -1   7        0.07       -2.75      3.55 o
 -12   0   7       80.02       68.17      3.81 o
 -11   0   7       59.59       59.83      2.55 o
 -10   0   7       12.10        6.08      1.71 o
  -9   0   7      123.63      119.06      4.15 o
  -8   0   7      236.89      223.40      7.00 o
  -7   0   7       25.42       25.81      1.88 o
  -6   0   7       15.60       17.86      1.73 o
  -5   0   7      501.24      499.84     18.92 o
  -4   0   7      340.37      345.53     15.96 o
  -3   0   7      551.06      568.78     19.49 o
  -2   0   7       39.14       34.02      1.51 o
  -1   0   7       49.40       60.92      1.44 o
   0   0   7      401.95      356.20     11.31 o
   1   0   7       18.74       23.00      0.98 o
   2   0   7       67.70       67.09      2.32 o
   3   0   7      849.21      840.27     23.47 o
   4   0   7      394.43      376.70     15.06 o
   5   0   7       80.99       73.92      3.22 o
   6   0   7      187.94      175.68      5.69 o
   7   0   7       76.71       78.88      2.87 o
   8   0   7        5.10        4.08      1.56 o
   9   0   7        0.05       -0.35      1.51 o
  10   0   7        8.67        7.39      2.70 o
 -13   1   7        0.18        0.89      2.01 o
 -12   1   7      128.46      120.33      4.85 o
 -11   1   7       13.83       13.25      1.85 o
 -10   1   7        3.23        7.47      1.58 o
  -9   1   7       90.97       97.91      3.79 o
  -8   1   7       74.46       82.37      3.18 o
  -7   1   7        9.10        5.56      1.42 o
  -6   1   7      607.49      563.73     19.28 o
  -5   1   7      697.73      691.75     21.24 o
  -4   1   7       12.92       12.78      1.56 o
  -3   1   7        0.83        1.54      1.01 o
  -2   1   7      139.38      124.15      5.73 o
  -1   1   7        1.52        1.56      0.68 o
   0   1   7        2.79        1.41      0.69 o
   1   1   7        6.32        7.12      1.07 o
   2   1   7        0.01       -1.06      1.06 o
   3   1   7      169.29      168.93      6.35 o
   4   1   7       79.24       85.55      3.10 o
   5   1   7        4.02        2.65      1.49 o
   6   1   7        0.66        0.61      1.53 o
   7   1   7      107.45      108.85      3.87 o
   8   1   7        5.20        7.99      1.62 o
   9   1   7       13.56       12.46      2.56 o
 -13   2   7        0.07        3.43      2.08 o
 -12   2   7       31.77       36.56      2.22 o
 -11   2   7       35.05       31.76      2.16 o
 -10   2   7        0.11        1.76      1.46 o
  -9   2   7      544.50      590.48     14.49 o
  -8   2   7      602.69      588.65     16.15 o
  -7   2   7       51.65       48.49      2.23 o
  -6   2   7      346.77      331.52     14.54 o
  -5   2   7     1124.36     1048.85     25.60 o
  -4   2   7        0.11       -0.01      1.05 o
  -3   2   7       63.08       72.33      3.19 o
  -2   2   7      132.25      124.31      4.34 o
  -1   2   7       47.29       50.08      1.37 o
   0   2   7       90.15       89.07      2.27 o
   1   2   7       42.69       43.46      1.67 o
   2   2   7       55.49       57.12      2.25 o
   3   2   7        4.85        4.45      1.35 o
   4   2   7      154.39      161.64      5.61 o
   5   2   7      241.12      252.07     10.04 o
   6   2   7      117.42      115.89      3.92 o
   7   2   7       16.29       21.28      1.96 o
   8   2   7       28.64       29.69      3.04 o
 -13   3   7        9.53        8.05      2.70 o
 -12   3   7        0.48       -1.10      1.55 o
 -11   3   7       15.01       15.16      1.91 o
 -10   3   7        7.42        4.08      1.67 o
  -9   3   7       31.12       27.12      2.09 o
  -8   3   7        3.90        5.79      1.53 o
  -7   3   7      154.41      145.35      4.86 o
  -6   3   7       45.98       50.05      2.20 o
  -5   3   7      618.27      589.13     19.25 o
  -4   3   7      304.04      317.64     14.71 o
  -3   3   7       42.19       45.35      1.99 o
  -2   3   7      269.65      256.80      8.38 o
  -1   3   7      201.39      199.39      6.33 o
   0   3   7      341.36      347.49     10.57 o
   1   3   7       35.23       39.00      1.83 o
   2   3   7      353.50      369.94     14.09 o
   3   3   7        0.04       -0.39      1.48 o
   4   3   7       83.11       92.30      3.54 o
   5   3   7        9.48        8.61      1.67 o
   6   3   7       14.14       18.49      1.89 o
   7   3   7      129.77      148.30      4.88 o
   8   3   7        0.80        2.87      2.18 o
 -13   4   7       44.86       42.73      3.45 o
 -12   4   7        0.02       -2.45      2.45 o
 -11   4   7       37.49       38.89      2.25 o
 -10   4   7       26.48       26.58      2.09 o
  -9   4   7      145.99      158.31      4.91 o
  -8   4   7        0.59       -1.57      1.60 o
  -7   4   7        2.04        0.83      1.47 o
  -6   4   7       10.42        6.91      1.56 o
  -5   4   7      225.63      246.37      7.49 o
  -4   4   7       80.28       77.26      2.66 o
  -3   4   7       72.16       78.07      2.96 o
  -2   4   7      515.89      507.48     17.42 o
  -1   4   7       63.01       58.75      4.02 o
   0   4   7       23.78       20.81      2.29 o
   1   4   7      103.55      110.04      2.80 o
   2   4   7      168.02      158.01      6.21 o
   3   4   7       44.51       42.23      2.33 o
   4   4   7        2.37        4.07      1.47 o
   5   4   7       10.82        8.11      1.58 o
   6   4   7       66.46       64.07      2.50 o
   7   4   7       25.09       29.32      3.46 o
 -12   5   7        1.03       -1.35      2.18 o
 -11   5   7       59.31       54.26      2.43 o
 -10   5   7       36.13       36.72      2.28 o
  -9   5   7       28.11       28.87      2.16 o
  -8   5   7        8.03        7.88      1.73 o
  -7   5   7        0.02       -1.27      1.32 o
  -6   5   7       74.52       82.13      2.79 o
  -5   5   7        0.16       -0.05      1.32 o
  -4   5   7       34.53       31.73      2.05 o
  -3   5   7       59.23       50.84      2.35 o
  -2   5   7        6.18        4.53      1.53 o
  -1   5   7        0.02       -0.20      0.90 o
   0   5   7       16.55       15.77      1.18 o
   1   5   7       14.12       14.01      1.34 o
   2   5   7        0.78       -1.37      1.37 o
   3   5   7        9.61        6.62      1.61 o
   4   5   7       71.32       76.81      2.74 o
   5   5   7       23.92       24.75      2.86 o
   6   5   7       32.89       33.96      3.28 o
 -12   6   7        7.00       12.35      2.65 o
 -11   6   7       21.73       20.53      1.86 o
 -10   6   7      130.66      133.16      5.33 o
  -9   6   7        0.01        0.74      1.46 o
  -8   6   7       44.30       36.09      2.33 o
  -7   6   7      225.31      216.01      9.33 o
  -6   6   7       31.11       31.15      2.22 o
  -5   6   7       26.53       26.69      2.16 o
  -4   6   7      255.54      270.18     10.59 o
  -3   6   7       24.18       28.20      2.07 o
  -2   6   7      835.33      859.59     17.41 o
  -1   6   7      105.88       98.12      3.43 o
   0   6   7        1.28       -1.13      1.22 o
   1   6   7      120.91      134.66      4.33 o
   2   6   7      134.59      134.71      3.95 o
   3   6   7        2.82        3.69      1.51 o
   4   6   7       10.65       16.39      2.69 o
 -11   7   7       42.88       50.81      3.48 o
 -10   7   7       32.59       33.67      2.12 o
  -9   7   7        4.28        3.22      1.60 o
  -8   7   7        0.55        1.80      1.58 o
  -7   7   7      114.76      121.76      3.97 o
  -6   7   7       10.82        8.76      1.71 o
  -5   7   7       27.72       27.02      2.12 o
  -4   7   7       20.10       20.61      1.87 o
  -3   7   7       15.14       17.14      1.83 o
  -2   7   7       27.53       23.25      2.08 o
  -1   7   7        0.00        1.69      1.17 o
   0   7   7        0.90       -0.06      0.99 o
   1   7   7      120.76      119.72      3.62 o
   2   7   7       69.97       72.37      2.65 o
   3   7   7        3.03       -0.54      1.97 o
 -10   8   7        2.20        4.16      2.72 o
  -9   8   7        4.63        4.94      1.57 o
  -8   8   7      116.20      125.63      5.15 o
  -7   8   7       72.98       70.82      2.78 o
  -6   8   7        0.68        2.69      1.43 o
  -5   8   7       31.74       31.25      2.07 o
  -4   8   7       28.70       29.07      2.09 o
  -3   8   7        4.68        2.27      1.51 o
  -2   8   7        0.40        0.26      1.49 o
  -1   8   7        2.18        1.55      1.43 o
   0   8   7        5.06        1.58      1.46 o
   1   8   7       39.47       38.89      2.30 o
  -9   9   7        0.38        1.20      2.11 o
  -8   9   7       52.53       71.37      3.85 o
  -7   9   7       13.10       10.43      2.36 o
  -6   9   7        0.71        1.15      2.46 o
  -5   9   7        3.73        3.08      1.40 o
  -4   9   7       17.03       11.70      2.61 o
  -3   9   7        3.83       -0.70      2.12 o
  -2   9   7        8.41       12.52      2.75 o
  -1   9   7        0.98        0.76      2.01 o
  -1 -12   8       23.33       24.21      3.41 o
   1 -12   8        8.63        9.57      1.99 o
   2 -12   8        5.42        2.94      1.53 o
   3 -12   8       36.64       34.79      2.30 o
   4 -12   8       38.93       39.02      2.33 o
   5 -12   8       39.05       32.62      2.16 o
   6 -12   8       33.63       31.36      2.17 o
   7 -12   8        5.87        3.06      1.53 o
  -2 -11   8       58.04       46.73      2.46 o
  -1 -11   8       37.96       37.33      1.62 o
   0 -11   8        0.15       -0.12      0.95 o
   1 -11   8        6.86        7.67      1.16 o
   2 -11   8       62.91       66.96      2.73 o
   3 -11   8       42.90       43.54      2.42 o
   4 -11   8        8.67        7.17      1.68 o
   5 -11   8       79.19       82.42      2.97 o
   6 -11   8       16.50       19.76      1.96 o
   7 -11   8       22.65       17.83      1.97 o
   8 -11   8       14.63       16.38      2.04 o
   9 -11   8       44.42       45.68      3.47 o
  -4 -10   8       14.04       15.65      1.78 o
  -3 -10   8        0.01       -0.92      1.46 o
  -2 -10   8       14.91       12.91      1.74 o
  -1 -10   8       29.34       27.85      1.62 o
   0 -10   8        2.54        3.91      3.39 o
   1 -10   8        5.82        6.04      1.07 o
   2 -10   8       53.85       55.70      2.56 o
   3 -10   8      201.69      202.54      6.23 o
   4 -10   8      138.69      129.64      4.67 o
   5 -10   8      133.59      143.01      4.69 o
   6 -10   8      103.17       99.13      3.80 o
   7 -10   8       10.71       11.98      1.72 o
   8 -10   8       21.04       28.43      2.21 o
   9 -10   8       25.03       24.62      2.14 o
  10 -10   8       21.51       27.99      3.24 o
  -6  -9   8        8.92        9.57      2.37 o
  -5  -9   8        0.45        3.44      1.63 o
  -4  -9   8        1.23        0.44      1.43 o
  -3  -9   8       50.91       55.40      2.65 o
  -2  -9   8       25.01       25.09      2.05 o
  -1  -9   8      116.96      114.14      2.88 o
   0  -9   8        4.01        5.81      1.01 o
   1  -9   8        1.47        2.38      0.96 o
   2  -9   8      100.49       95.51      3.35 o
   3  -9   8        8.82        4.80      1.52 o
   4  -9   8        6.93        4.01      1.56 o
   5  -9   8       85.04       90.13      3.13 o
   6  -9   8       95.10       94.84      3.43 o
   7  -9   8        0.77       -1.79      1.79 o
   8  -9   8       17.67       20.39      2.04 o
   9  -9   8       62.91       69.60      2.90 o
  10  -9   8        1.00        2.92      1.56 o
  11  -9   8        1.03        1.22      2.17 o
  -7  -8   8       39.27       43.96      3.35 o
  -6  -8   8        6.15        7.89      1.64 o
  -5  -8   8        5.29        6.12      1.68 o
  -4  -8   8       11.09       10.88      1.71 o
  -3  -8   8      577.89      619.28     14.80 o
  -2  -8   8       89.42       88.48      3.08 o
  -1  -8   8        3.48        3.08      1.00 o
   0  -8   8      235.75      233.11      5.51 o
   1  -8   8        4.71        5.19      1.02 o
   2  -8   8       89.92      102.56      4.31 o
   3  -8   8       58.47       57.28      2.53 o
   4  -8   8       14.77        9.17      1.67 o
   5  -8   8       14.14       13.27      1.75 o
   6  -8   8        1.21        5.96      1.78 o
   7  -8   8        1.52       -0.14      1.78 o
   8  -8   8       14.95       14.73      1.80 o
   9  -8   8       91.08       98.36      3.17 o
  10  -8   8      103.51      102.81      3.15 o
  11  -8   8       50.21       52.60      3.70 o
  -8  -7   8        0.44       -1.97      1.97 o
  -7  -7   8       19.99       20.38      2.14 o
  -6  -7   8      154.27      157.02      6.66 o
  -5  -7   8        1.72        0.96      1.66 o
  -4  -7   8       29.11       38.20      2.10 o
  -3  -7   8      226.94      203.30      6.98 o
  -2  -7   8      123.65      108.64      3.65 o
  -1  -7   8       99.25      103.91      2.80 o
   0  -7   8       66.71       57.74      1.65 o
   1  -7   8        0.36        0.28      0.88 o
   2  -7   8      170.86      180.14      6.84 o
   3  -7   8        0.39       -0.75      1.36 o
   4  -7   8       78.02       86.51      3.24 o
   5  -7   8       42.55       46.02      2.26 o
   6  -7   8        3.75        3.51      1.62 o
   7  -7   8       39.42       36.52      2.23 o
   8  -7   8      316.82      302.84     10.15 o
   9  -7   8       26.11       30.00      2.27 o
  10  -7   8        0.40        1.19      1.55 o
  11  -7   8       10.27       12.41      2.71 o
  -9  -6   8       33.70       42.26      3.33 o
  -8  -6   8       31.42       29.04      2.08 o
  -7  -6   8        2.37        2.32      1.58 o
  -6  -6   8      106.83      122.49      4.18 o
  -5  -6   8       40.03       41.09      2.31 o
  -4  -6   8      129.23      132.55      4.78 o
  -3  -6   8       32.23       28.88      1.91 o
  -2  -6   8      341.70      305.01     13.95 o
  -1  -6   8      400.97      468.35     17.73 o
   0  -6   8       99.39       82.56      2.37 o
   1  -6   8      194.56      173.39      4.57 o
   2  -6   8        7.42        6.02      1.24 o
   3  -6   8        0.98        0.92      1.29 o
   4  -6   8      410.27      401.48     16.13 o
   5  -6   8      139.26      133.65      5.42 o
   6  -6   8        8.43        2.85      1.44 o
   7  -6   8        0.17       -1.30      1.42 o
   8  -6   8       17.47       17.56      2.17 o
   9  -6   8       84.14       92.35      3.05 o
  10  -6   8       20.49       21.07      1.95 o
  11  -6   8        4.20        6.10      2.40 o
 -10  -5   8        0.05       -1.37      2.26 o
  -9  -5   8       26.21       27.50      2.12 o
  -8  -5   8       34.10       31.61      2.12 o
  -7  -5   8       13.29       12.34      1.84 o
  -6  -5   8      168.15      166.02      5.66 o
  -5  -5   8       68.43       77.79      3.12 o
  -4  -5   8      276.10      272.67     13.05 o
  -3  -5   8       15.66       14.26      1.59 o
  -2  -5   8        5.46       11.20      1.36 o
  -1  -5   8       90.51       93.61      2.63 o
   0  -5   8       50.63       36.71      1.76 o
   1  -5   8        3.43        1.59      0.77 o
   2  -5   8        7.12        4.23      1.22 o
   3  -5   8      601.24      660.21     21.46 o
   4  -5   8      658.22      635.25     20.11 o
   5  -5   8       49.36       46.71      2.15 o
   6  -5   8        2.89       -0.70      1.49 o
   7  -5   8      170.84      166.91      5.57 o
   8  -5   8       57.96       62.85      2.59 o
   9  -5   8       85.74       87.27      3.05 o
  10  -5   8        5.14        5.08      1.69 o
  11  -5   8        3.62        4.80      2.34 o
 -11  -4   8       17.07       19.27      3.21 o
 -10  -4   8       22.76       23.53      1.88 o
  -9  -4   8       43.21       48.48      2.48 o
  -8  -4   8       43.07       42.83      2.27 o
  -7  -4   8       34.33       38.06      2.24 o
  -6  -4   8        2.51        2.03      1.73 o
  -5  -4   8        0.06        0.87      1.34 o
  -4  -4   8        5.04        2.72      1.25 o
  -3  -4   8      350.40      306.97     10.31 o
  -2  -4   8      807.90      837.99     23.52 o
  -1  -4   8      126.13      125.95      3.48 o
   0  -4   8       32.77       36.21      1.65 o
   1  -4   8       34.73       30.74      1.16 o
   2  -4   8      897.96      889.87     25.35 o
   3  -4   8      898.52      925.03     25.33 o
   4  -4   8      215.45      191.06      7.06 o
   5  -4   8       15.22       17.17      1.64 o
   6  -4   8      229.87      242.58     11.07 o
   7  -4   8       94.59       89.88      3.25 o
   8  -4   8       14.09       13.45      1.73 o
   9  -4   8       44.42       42.90      2.32 o
  10  -4   8       38.49       42.40      2.38 o
  11  -4   8        0.93        2.58      2.55 o
 -11  -3   8        1.72       -1.19      2.35 o
 -10  -3   8        9.37        9.39      1.67 o
  -9  -3   8        9.12       10.87      1.87 o
  -8  -3   8       10.00        8.66      1.64 o
  -7  -3   8       88.90       86.40      2.81 o
  -6  -3   8       66.66       75.26      3.11 o
  -5  -3   8      423.97      420.04     16.56 o
  -4  -3   8       31.38       36.58      1.84 o
  -3  -3   8      392.60      395.72     17.81 o
  -2  -3   8        6.87        7.77      1.21 o
  -1  -3   8       80.93      100.85      2.60 o
   0  -3   8     6777.23     6711.33    127.83 o
   1  -3   8     1510.80     1623.14     30.85 o
   2  -3   8      101.35       92.49      3.91 o
   3  -3   8      339.33      348.22     16.48 o
   4  -3   8      270.81      286.62      9.38 o
   5  -3   8       29.96       29.69      1.90 o
   6  -3   8        3.07       -0.99      1.37 o
   7  -3   8       23.17       24.80      1.98 o
   8  -3   8        1.00       -0.35      1.39 o
   9  -3   8       14.37       13.18      1.75 o
  10  -3   8       18.10       20.23      1.88 o
 -12  -2   8       27.32       28.16      3.42 o
 -11  -2   8        2.54       -0.23      1.67 o
 -10  -2   8       34.47       26.79      2.03 o
  -9  -2   8      147.35      144.45      4.59 o
  -8  -2   8       55.74       51.66      2.43 o
  -7  -2   8        2.88        1.23      1.43 o
  -6  -2   8      150.60      155.74      5.60 o
  -5  -2   8       53.98       55.88      2.21 o
  -4  -2   8       97.41      102.99      4.58 o
  -3  -2   8        8.52        9.06      1.31 o
  -2  -2   8       31.28       31.38      1.56 o
  -1  -2   8      221.20      252.13      6.73 o
   0  -2   8       64.37       71.67      2.05 o
   1  -2   8      353.23      363.89     11.85 o
   2  -2   8      431.55      447.56     18.32 o
   3  -2   8      400.00      411.22     16.63 o
   4  -2   8       55.45       57.51      2.25 o
   5  -2   8       10.33       11.65      1.75 o
   6  -2   8       36.47       41.34      2.21 o
   7  -2   8       66.99       77.11      2.90 o
   8  -2   8       27.82       23.60      1.92 o
   9  -2   8        4.90        1.99      1.43 o
  10  -2   8       27.74       37.86      3.30 o
 -12  -1   8       50.23       52.18      3.67 o
 -11  -1   8        2.88        1.33      1.67 o
 -10  -1   8        6.74        7.59      1.73 o
  -9  -1   8       13.66       18.23      1.90 o
  -8  -1   8        0.04        0.47      1.39 o
  -7  -1   8       96.00      104.78      3.86 o
  -6  -1   8     1105.32     1095.80     24.90 o
  -5  -1   8     2030.03     2012.30     35.06 o
  -4  -1   8      197.96      172.04      6.04 o
  -3  -1   8      217.89      212.30      8.14 o
  -2  -1   8      294.49      273.95     10.02 o
  -1  -1   8       98.03      106.35      2.87 o
   0  -1   8      173.63      160.08      4.72 o
   1  -1   8      415.06      430.29     12.51 o
   2  -1   8      277.02      280.63      9.93 o
   3  -1   8      125.39      138.88      5.68 o
   4  -1   8      194.34      204.79      8.11 o
   5  -1   8       50.96       46.59      2.29 o
   6  -1   8        6.16        9.70      1.67 o
   7  -1   8       90.18      103.01      3.14 o
   8  -1   8       19.28       19.75      1.89 o
   9  -1   8       29.79       24.96      2.01 o
  10  -1   8       39.21       42.76      3.41 o
 -12   0   8       10.43       13.19      2.73 o
 -11   0   8        0.18       -0.74      1.60 o
 -10   0   8       72.66       71.31      2.71 o
  -9   0   8       65.31       66.68      2.72 o
  -8   0   8       38.31       31.49      2.02 o
  -7   0   8       89.43       84.25      2.74 o
  -6   0   8      965.04     1004.54     24.85 o
  -5   0   8     1469.62     1450.54     30.03 o
  -4   0   8        0.06        1.09      1.18 o
  -3   0   8       81.47       85.74      3.47 o
  -2   0   8      625.50      586.39     20.60 o
  -1   0   8      393.58      424.07     17.71 o
   0   0   8       29.82       37.76      1.21 o
   1   0   8       56.78       50.77      1.39 o
   2   0   8      642.20      602.61     20.21 o
   3   0   8        9.85       14.21      1.59 o
   4   0   8       28.12       30.92      1.99 o
   5   0   8        0.25        0.14      1.48 o
   6   0   8        0.61        0.52      1.45 o
   7   0   8       62.95       73.77      2.78 o
   8   0   8        3.76        3.26      1.50 o
   9   0   8        2.64        2.38      2.17 o
 -12   1   8        1.64       -0.94      2.30 o
 -11   1   8       43.98       41.66      2.32 o
 -10   1   8        0.11        0.02      1.47 o
  -9   1   8        0.04        1.32      1.65 o
  -8   1   8      358.43      375.04     12.63 o
  -7   1   8        3.85        7.02      1.45 o
  -6   1   8        0.13        0.63      1.35 o
  -5   1   8      325.41      336.08     14.96 o
  -4   1   8      379.49      342.18     15.21 o
  -3   1   8       33.71       33.90      1.78 o
  -2   1   8      264.41      244.21      9.03 o
  -1   1   8      159.32      169.75      4.68 o
   0   1   8       19.70       21.21      2.09 o
   1   1   8     1158.56     1145.21     18.30 o
   2   1   8      466.90      441.92     17.23 o
   3   1   8       78.08       82.22      3.39 o
   4   1   8       25.97       25.97      1.94 o
   5   1   8        0.03        0.53      1.37 o
   6   1   8      405.31      424.70     11.13 o
   7   1   8      277.39      299.15      7.72 o
   8   1   8        0.78        2.07      2.37 o
 -12   2   8        0.39       -2.06      2.06 o
 -11   2   8       74.22       76.70      2.81 o
 -10   2   8        0.02       -0.84      1.48 o
  -9   2   8      151.48      154.02      5.15 o
  -8   2   8      129.78      130.51      4.38 o
  -7   2   8      168.51      171.14      5.83 o
  -6   2   8      120.08      132.61      4.34 o
  -5   2   8        4.37        2.48      1.36 o
  -4   2   8      115.17      133.93      5.35 o
  -3   2   8        0.87        2.54      1.15 o
  -2   2   8      396.42      434.82     17.28 o
  -1   2   8       67.66       64.83      2.10 o
   0   2   8        0.06       -0.33      0.80 o
   1   2   8       95.38       84.67      2.19 o
   2   2   8       77.77       72.73      3.07 o
   3   2   8       21.82       21.29      1.91 o
   4   2   8        0.13        0.75      1.31 o
   5   2   8       51.34       56.98      2.51 o
   6   2   8        0.93       -1.02      1.51 o
   7   2   8        0.13        0.34      1.38 o
   8   2   8       10.17       14.65      2.60 o
 -12   3   8        4.89        4.36      2.29 o
 -11   3   8      123.73      117.70      3.54 o
 -10   3   8      107.77      114.41      3.80 o
  -9   3   8       23.53       28.72      2.08 o
  -8   3   8        0.68       -1.19      1.39 o
  -7   3   8       26.59       20.99      1.80 o
  -6   3   8       36.83       32.95      2.09 o
  -5   3   8      119.33      114.47      3.92 o
  -4   3   8      102.61       94.92      3.72 o
  -3   3   8        0.24       -1.20      1.21 o
  -2   3   8      163.15      176.52      5.79 o
  -1   3   8       11.92       11.15      2.00 o
   0   3   8        1.09        1.94      0.89 o
   1   3   8      570.22      585.94     11.53 o
   2   3   8        3.06        1.21      1.40 o
   3   3   8       64.64       75.95      3.01 o
   4   3   8       98.90       92.59      3.49 o
   5   3   8      178.10      195.80      6.90 o
   6   3   8        7.97        5.95      1.61 o
   7   3   8        4.88        6.69      2.67 o
 -12   4   8        0.03       -0.88      2.86 o
 -11   4   8       42.59       46.34      2.42 o
 -10   4   8      174.51      169.47      6.51 o
  -9   4   8        1.02        0.88      1.43 o
  -8   4   8      311.59      297.88     10.31 o
  -7   4   8      128.60      130.91      4.45 o
  -6   4   8        1.48        2.11      1.41 o
  -5   4   8       77.43       77.59      2.67 o
  -4   4   8      833.08      812.14     18.80 o
  -3   4   8      178.97      188.42      6.65 o
  -2   4   8      356.44      396.60     14.64 o
  -1   4   8       67.13       65.38      5.08 o
   0   4   8       28.44       27.29      1.66 o
   1   4   8      190.82      191.56      5.38 o
   2   4   8       16.10       16.55      1.78 o
   3   4   8       60.00       56.65      2.68 o
   4   4   8       63.76       64.36      2.67 o
   5   4   8       73.21       69.70      2.61 o
   6   4   8       11.87        6.91      2.85 o
 -12   5   8        3.65        5.56      2.44 o
 -11   5   8       34.74       37.43      2.10 o
 -10   5   8       46.12       43.61      2.33 o
  -9   5   8       10.22        8.82      1.84 o
  -8   5   8       54.44       57.32      2.57 o
  -7   5   8      311.50      305.07     10.19 o
  -6   5   8        5.98        9.09      1.68 o
  -5   5   8       14.54       13.15      1.70 o
  -4   5   8      113.75      113.14      4.23 o
  -3   5   8       76.46       74.57      2.72 o
  -2   5   8       58.00       59.22      2.53 o
  -1   5   8        0.02       -0.71      0.89 o
   0   5   8       10.35        9.18      1.37 o
   1   5   8       26.89       24.16      2.59 o
   2   5   8       97.37      100.87      3.37 o
   3   5   8        0.00        0.27      1.42 o
   4   5   8        0.51        0.13      1.40 o
   5   5   8      130.32      142.96      5.07 o
 -11   6   8        5.56        4.00      2.21 o
 -10   6   8        5.76        4.56      1.61 o
  -9   6   8        7.65        8.66      1.78 o
  -8   6   8       80.80       89.31      3.10 o
  -7   6   8       38.25       36.38      2.18 o
  -6   6   8       17.91       17.77      1.82 o
  -5   6   8       61.47       56.21      2.51 o
  -4   6   8       22.80       27.35      2.12 o
  -3   6   8       24.83       26.20      2.09 o
  -2   6   8       11.23       11.22      1.79 o
  -1   6   8       88.50      105.49      7.09 o
   0   6   8        4.07        3.67      1.06 o
   1   6   8       34.09       35.88      1.54 o
   2   6   8        2.85       -0.94      1.36 o
   3   6   8        0.75        0.95      2.09 o
 -11   7   8       17.19       10.94      2.71 o
 -10   7   8        5.83        7.10      2.35 o
  -9   7   8        0.03        0.20      1.45 o
  -8   7   8        9.93       10.50      1.73 o
  -7   7   8       82.30       73.56      2.76 o
  -6   7   8        5.78        5.83      1.53 o
  -5   7   8        0.81        0.01      1.37 o
  -4   7   8       34.84       36.12      2.10 o
  -3   7   8      174.63      180.47      7.25 o
  -2   7   8        1.71        1.39      1.34 o
  -1   7   8       80.27       85.01      3.29 o
   0   7   8       11.53        9.46      1.39 o
   1   7   8        4.67        7.99      2.27 o
   2   7   8        0.35       -0.85      2.51 o
 -10   8   8        1.16        1.80      3.80 o
  -9   8   8       17.33       20.23      2.69 o
  -8   8   8        0.27        2.55      2.14 o
  -7   8   8        3.50        5.68      1.45 o
  -6   8   8        0.31       -0.25      1.30 o
  -5   8   8        0.91       -1.28      1.28 o
  -4   8   8       56.31       64.17      2.57 o
  -3   8   8       47.76       46.79      2.30 o
  -2   8   8       42.87       44.61      3.58 o
  -1   8   8       19.74       22.14      2.00 o
   0   8   8       55.61       57.92      2.58 o
  -7   9   8        3.51        5.97      2.48 o
  -6   9   8        0.02       -2.20      2.20 o
  -5   9   8       40.86       46.68      3.81 o
  -4   9   8       39.43       44.21      3.45 o
  -3   9   8        6.75        3.45      2.33 o
  -1 -12   9        0.05       -0.05      1.44 o
   1 -12   9        1.46       -0.09      1.88 o
   2 -12   9        7.04        3.99      1.54 o
   3 -12   9       29.52       24.82      2.11 o
   4 -12   9        3.89        0.52      1.52 o
   5 -12   9        0.93        3.81      1.55 o
   6 -12   9       40.66       35.38      2.32 o
   7 -12   9        8.29        4.19      2.24 o
  -2 -11   9       45.49       40.09      2.25 o
  -1 -11   9       30.75       25.57      2.43 o
   0 -11   9       49.78       52.98      4.75 o
   1 -11   9        7.02        7.56      1.88 o
   2 -11   9        0.34       -1.00      1.37 o
   3 -11   9       71.47       82.26      3.07 o
   4 -11   9        3.49        6.66      1.67 o
   5 -11   9       30.71       36.29      2.26 o
   6 -11   9       61.18       66.84      2.69 o
   7 -11   9       33.57       30.94      2.17 o
   8 -11   9       56.37       64.41      2.60 o
   9 -11   9       32.96       33.49      3.25 o
  -4 -10   9       24.07       27.58      1.98 o
  -3 -10   9       89.16       81.67      2.88 o
  -2 -10   9        0.12       -0.74      1.51 o
  -1 -10   9       49.06       45.98      1.73 o
   0 -10   9       37.30       36.50      1.81 o
   1 -10   9       13.00       10.80      2.04 o
   2 -10   9       97.61       92.74      3.83 o
   3 -10   9        1.52        1.64      1.56 o
   4 -10   9      124.96      105.77      3.75 o
   5 -10   9       10.61        9.61      1.89 o
   6 -10   9       23.72       19.03      2.05 o
   7 -10   9       13.52       12.06      1.77 o
   8 -10   9        1.27        0.33      1.47 o
   9 -10   9       14.82       11.50      1.69 o
  10 -10   9       12.75       15.74      3.03 o
  -6  -9   9        2.72        3.18      2.15 o
  -5  -9   9        1.22        3.72      1.65 o
  -4  -9   9       17.77       20.19      1.98 o
  -3  -9   9        0.72        0.39      1.63 o
  -2  -9   9        2.34        2.84      1.72 o
  -1  -9   9       63.69       71.30      1.92 o
   0  -9   9       22.29       22.83      1.36 o
   1  -9   9       65.73       61.04      2.70 o
   2  -9   9       18.50       17.13      1.88 o
   3  -9   9       94.93      105.65      3.75 o
   4  -9   9        6.71        3.21      1.63 o
   5  -9   9        6.09        5.24      1.56 o
   6  -9   9        2.74        0.48      1.38 o
   7  -9   9        7.54       10.23      1.77 o
   8  -9   9        1.27        3.51      1.53 o
   9  -9   9        0.26       -0.20      1.46 o
  10  -9   9        2.69       -2.46      2.81 o
  -7  -8   9        2.53        1.28      2.51 o
  -6  -8   9        0.17        0.91      1.46 o
  -5  -8   9        5.07        5.30      1.72 o
  -4  -8   9        2.24        2.73      1.62 o
  -3  -8   9        0.46        1.96      1.55 o
  -2  -8   9        0.62        3.98      1.40 o
  -1  -8   9       67.75       74.49      1.98 o
   0  -8   9       35.82       35.71      1.52 o
   1  -8   9       63.98       54.42      1.71 o
   2  -8   9      242.89      254.70      8.25 o
   3  -8   9       66.79       75.93      3.52 o
   4  -8   9      209.32      191.87      6.77 o
   5  -8   9        4.85        5.59      1.67 o
   6  -8   9       27.82       29.67      2.10 o
   7  -8   9        2.78        0.65      1.51 o
   8  -8   9       37.32       41.81      2.38 o
   9  -8   9      132.15      150.57      5.86 o
  10  -8   9        0.15        1.92      2.31 o
  11  -8   9        0.20        0.87      2.43 o
  -8  -7   9       44.22       43.19      3.22 o
  -7  -7   9        0.86        0.55      1.53 o
  -6  -7   9       39.25       39.97      2.36 o
  -5  -7   9      286.54      286.23      9.68 o
  -4  -7   9        1.02        0.89      1.51 o
  -3  -7   9        1.49        1.00      1.41 o
  -2  -7   9       54.54       54.36      2.46 o
  -1  -7   9        5.62        4.34      1.45 o
   0  -7   9      562.45      540.70     19.88 o
   1  -7   9       26.87       22.36      1.27 o
   2  -7   9       52.23       49.75      2.34 o
   3  -7   9      210.26      212.75      7.59 o
   4  -7   9       72.05       67.67      3.29 o
   5  -7   9       49.95       45.25      2.30 o
   6  -7   9       10.72       13.35      1.68 o
   7  -7   9       76.02       59.55      2.65 o
   9  -7   9       57.71       64.36      2.73 o
  10  -7   9       30.24       30.13      2.10 o
  11  -7   9        0.05       -1.72      2.46 o
  -9  -6   9       15.67       17.62      2.83 o
  -8  -6   9        7.36        7.08      1.62 o
  -7  -6   9       51.52       43.85      2.44 o
  -5  -6   9       25.68       25.07      2.12 o
  -4  -6   9       26.20       30.26      2.05 o
  -3  -6   9       72.11       59.56      2.37 o
  -2  -6   9        6.68        6.84      1.37 o
  -1  -6   9        4.91        5.63      0.97 o
   0  -6   9       83.66       76.05      2.28 o
   1  -6   9       21.00       17.21      1.40 o
   2  -6   9       13.50       12.93      1.51 o
   3  -6   9      473.91      520.42     18.30 o
   4  -6   9      164.35      167.86      6.14 o
   5  -6   9       90.09       92.27      2.95 o
   6  -6   9       40.78       41.45      2.34 o
   7  -6   9      330.97      318.46     11.07 o
   8  -6   9       24.97       18.08      1.97 o
   9  -6   9        5.19        0.29      1.62 o
  10  -6   9       62.84       71.50      2.64 o
  11  -6   9        2.89        0.00      3.89 o
 -10  -5   9        4.58        4.15      2.28 o
  -9  -5   9       13.18       17.79      1.93 o
  -8  -5   9        6.97        7.44      1.59 o
  -7  -5   9       24.62       29.55      2.16 o
  -6  -5   9      229.99      228.58      9.70 o
  -5  -5   9      180.06      200.84      6.15 o
  -4  -5   9       21.98       31.61      1.92 o
  -3  -5   9       42.34       51.95      2.23 o
  -2  -5   9      524.16      504.13     17.62 o
  -1  -5   9       91.54       88.44      2.28 o
   0  -5   9      200.30      187.29      7.23 o
   1  -5   9       15.79       16.55      1.08 o
   2  -5   9        1.11        1.10      1.07 o
   3  -5   9      551.98      526.32     18.92 o
   4  -5   9       34.85       37.71      2.08 o
   5  -5   9       46.07       42.89      2.17 o
   6  -5   9       98.11       92.27      3.76 o
   7  -5   9      251.08      276.66      9.99 o
   8  -5   9        4.83        2.66      1.59 o
   9  -5   9       19.09       18.79      2.01 o
  10  -5   9       22.78       24.63      3.06 o
 -10  -4   9       11.02        8.25      2.39 o
  -9  -4   9       37.02       41.78      2.35 o
  -8  -4   9       23.41       20.60      1.86 o
  -7  -4   9       13.64       13.98      1.94 o
  -6  -4   9      150.50      151.98      5.13 o
  -5  -4   9       87.40       78.96      2.87 o
  -4  -4   9       38.98       37.28      2.00 o
  -3  -4   9       98.36      100.41      3.97 o
  -2  -4   9      588.76      535.09     19.80 o
  -1  -4   9        0.34        1.21      1.96 o
   0  -4   9      183.79      192.21      6.11 o
   1  -4   9       10.24        6.31      0.98 o
   2  -4   9      150.03      161.39      6.63 o
   3  -4   9      564.94      598.22     19.59 o
   4  -4   9       37.21       31.19      1.92 o
   5  -4   9        2.53        5.04      1.49 o
   6  -4   9       57.68       62.70      2.88 o
   7  -4   9       25.19       29.02      2.15 o
   8  -4   9       34.12       31.86      2.08 o
   9  -4   9       21.55       17.09      1.88 o
  10  -4   9      148.17      179.21      5.47 o
 -11  -3   9        1.92        3.35      2.61 o
 -10  -3   9       30.71       22.58      1.90 o
  -9  -3   9        0.13       -0.44      1.51 o
  -8  -3   9       36.42       28.59      2.10 o
  -7  -3   9       23.79       26.99      1.98 o
  -6  -3   9      171.60      186.12      6.11 o
  -5  -3   9      108.26      104.05      4.09 o
  -4  -3   9       77.68       81.24      2.81 o
  -3  -3   9        0.02        0.90      1.20 o
  -2  -3   9      113.11       90.03      3.95 o
  -1  -3   9       31.02       32.77      1.23 o
   0  -3   9       35.52       41.55      1.30 o
   1  -3   9     1731.49     1685.01     30.58 o
   2  -3   9      242.83      252.94      9.46 o
   3  -3   9       61.47       68.08      2.33 o
   4  -3   9        1.02        2.43      1.28 o
   5  -3   9      257.09      238.06      7.48 o
   6  -3   9        5.51        9.35      1.56 o
   7  -3   9       44.01       48.69      2.41 o
   8  -3   9        1.67        2.45      1.47 o
   9  -3   9       19.31       11.73      1.79 o
  10  -3   9       29.75       41.30      3.53 o
 -11  -2   9       20.81       21.54      2.81 o
 -10  -2   9        1.48        0.78      1.43 o
  -9  -2   9       56.24       51.83      2.55 o
  -8  -2   9        0.00        2.05      1.44 o
  -7  -2   9       30.13       32.93      2.19 o
  -6  -2   9       25.61       25.01      1.99 o
  -5  -2   9      414.61      407.22     15.53 o
  -4  -2   9       77.04       79.44      2.90 o
  -3  -2   9       66.84       65.15      2.24 o
  -2  -2   9      191.59      181.99      7.36 o
  -1  -2   9      566.17      584.87     14.49 o
   0  -2   9      167.21      171.92      5.14 o
   1  -2   9      101.83      107.68      2.99 o
   2  -2   9      213.98      211.10      7.97 o
   3  -2   9       50.53       57.45      2.39 o
   4  -2   9        0.19        0.31      1.27 o
   5  -2   9       86.69       76.72      3.21 o
   6  -2   9        1.41        2.12      1.35 o
   7  -2   9       30.74       26.44      2.08 o
   8  -2   9       57.17       55.81      2.45 o
   9  -2   9        4.02        3.21      1.49 o
  10  -2   9       65.46       71.04      4.06 o
 -12  -1   9        8.43        4.20      2.65 o
 -11  -1   9       32.87       36.34      2.22 o
 -10  -1   9       23.87       29.08      2.02 o
  -9  -1   9        0.15       -0.54      1.56 o
  -8  -1   9       32.37       30.55      2.08 o
  -7  -1   9      152.14      162.00      5.75 o
  -6  -1   9       15.26       14.20      1.79 o
  -5  -1   9        6.36        6.55      1.44 o
  -4  -1   9        2.74        3.19      1.29 o
  -3  -1   9      199.37      214.03      8.38 o
  -2  -1   9      685.73      735.00     22.02 o
  -1  -1   9      260.65      255.72      7.76 o
   0  -1   9       44.75       40.23      3.22 o
   1  -1   9      108.69      102.87      3.35 o
   2  -1   9      127.59      120.85      5.17 o
   3  -1   9      304.93      300.23     13.35 o
   4  -1   9      111.85      112.11      4.08 o
   5  -1   9       43.33       40.49      2.20 o
   6  -1   9       28.30       24.60      2.00 o
   7  -1   9        0.59        0.12      1.47 o
   8  -1   9       29.62       29.55      2.01 o
   9  -1   9        3.80        4.70      2.24 o
 -12   0   9        5.48        4.69      2.69 o
 -11   0   9       78.17       84.08      2.91 o
 -10   0   9       28.97       28.99      2.15 o
  -9   0   9        0.83       -1.38      1.64 o
  -8   0   9       20.30       24.75      2.01 o
  -7   0   9       35.88       32.38      2.09 o
  -6   0   9      149.57      145.80      4.72 o
  -5   0   9        1.61        1.58      1.28 o
  -3   0   9      329.10      338.77     15.12 o
  -2   0   9      531.61      552.48     19.54 o
  -1   0   9       11.41       10.50      0.95 o
   0   0   9        0.33        1.92      0.99 o
   1   0   9      253.76      237.84     11.28 o
   2   0   9      345.56      370.38     14.13 o
   3   0   9       78.42       74.61      2.99 o
   4   0   9      333.31      342.09     12.19 o
   5   0   9      160.94      172.15      8.37 o
   6   0   9       57.18       53.13      2.53 o
   7   0   9       18.83       21.76      1.98 o
   8   0   9        0.03       -1.57      1.80 o
 -12   1   9        0.06        2.43      3.08 o
 -11   1   9       19.57       18.35      1.89 o
 -10   1   9       53.66       58.73      2.57 o
  -9   1   9       84.82       82.66      2.87 o
  -8   1   9       34.07       33.72      2.15 o
  -7   1   9       90.45       81.75      2.76 o
  -6   1   9       16.11       26.05      1.94 o
  -5   1   9       68.12       55.35      2.25 o
  -4   1   9      199.22      192.74      8.08 o
  -3   1   9      172.10      179.21      6.77 o
  -2   1   9      177.20      168.50      6.08 o
  -1   1   9       26.34       22.26      1.15 o
   0   1   9       43.33       42.48      1.72 o
   1   1   9      546.88      517.22     12.11 o
   2   1   9      167.06      151.96      5.85 o
   3   1   9      191.58      203.78     10.17 o
   4   1   9      365.82      366.55     11.94 o
   5   1   9       77.04       77.11      2.84 o
   6   1   9      195.54      177.23      6.48 o
   7   1   9       10.94       13.96      1.83 o
   8   1   9       26.99       27.28      3.12 o
 -12   2   9        2.21        2.85      2.47 o
 -11   2   9       70.14       71.52      2.69 o
 -10   2   9       34.94       38.47      2.32 o
  -9   2   9      204.49      226.68      8.49 o
  -8   2   9      515.19      497.36     13.08 o
  -7   2   9      159.36      160.36      5.55 o
  -6   2   9        6.60        4.33      1.58 o
  -5   2   9      517.12      523.39     16.15 o
  -4   2   9      524.84      495.60     16.78 o
  -3   2   9       28.46       34.17      1.93 o
  -2   2   9       28.60       28.62      1.80 o
  -1   2   9        0.84        1.22      0.85 o
   0   2   9       18.89       18.73      1.18 o
   1   2   9        3.09        3.73      0.98 o
   2   2   9       20.99       18.39      1.78 o
   3   2   9       46.21       44.72      2.36 o
   4   2   9       64.86       66.08      2.84 o
   5   2   9      113.46      119.15      3.61 o
   6   2   9       35.41       35.07      2.17 o
   7   2   9       12.66       14.44      2.64 o
 -12   3   9        5.33        5.76      2.77 o
 -11   3   9       54.91       54.59      2.43 o
 -10   3   9       67.59       78.38      2.81 o
  -9   3   9       37.61       31.48      2.23 o
  -8   3   9       33.56       33.85      2.20 o
  -7   3   9      166.19      154.79      5.25 o
  -6   3   9        6.20        5.57      1.95 o
  -5   3   9       18.30       12.87      1.62 o
  -4   3   9      523.82      531.07     15.71 o
  -3   3   9      178.59      174.11      6.42 o
  -2   3   9       97.86       88.19      3.68 o
  -1   3   9       87.42       80.74      2.06 o
   0   3   9       30.47       31.06      1.44 o
   1   3   9       13.50       11.52      1.21 o
   2   3   9        6.04        6.47      1.67 o
   3   3   9        0.08       -1.33      1.33 o
   4   3   9        3.21        4.28      1.42 o
   5   3   9      108.42      111.10      4.57 o
   6   3   9       14.68       13.40      2.68 o
 -12   4   9        5.35        5.06      2.73 o
 -11   4   9       23.43       25.97      1.96 o
 -10   4   9       10.40       11.24      1.80 o
  -9   4   9       23.62       24.85      2.05 o
  -8   4   9       33.89       29.53      2.14 o
  -7   4   9      228.12      233.60      8.82 o
  -6   4   9        3.67        3.24      1.63 o
  -5   4   9        1.13        2.32      1.38 o
  -4   4   9      367.37      339.08     12.28 o
  -3   4   9      151.19      165.73      5.74 o
  -2   4   9       42.67       37.42      2.21 o
  -1   4   9      155.31      162.62      3.97 o
   0   4   9       62.94       63.51      1.77 o
   1   4   9       13.17       13.82      1.19 o
   2   4   9        1.41        2.56      1.39 o
   3   4   9        0.01        1.21      1.36 o
   4   4   9        4.01        6.04      1.50 o
   5   4   9       12.38        7.31      2.45 o
 -11   5   9        3.53        4.63      2.26 o
 -10   5   9       10.67       12.25      1.75 o
  -9   5   9       11.14       13.89      1.83 o
  -8   5   9      101.87       97.44      3.46 o
  -7   5   9       99.00       88.50      3.09 o
  -6   5   9        8.42        8.71      1.68 o
  -5   5   9        6.47        2.68      1.52 o
  -4   5   9       57.64       56.48      2.36 o
  -3   5   9       11.77       12.00      1.76 o
  -2   5   9      205.52      235.32      8.72 o
  -1   5   9       63.44       56.44      1.80 o
   0   5   9       28.18       26.72      1.42 o
   1   5   9       42.02       42.83      3.09 o
   2   5   9        5.65        8.30      1.70 o
   3   5   9       58.63       56.32      3.44 o
   4   5   9        3.26        2.09      2.18 o
 -11   6   9        0.04       -2.04      2.23 o
 -10   6   9       32.53       38.73      3.20 o
  -9   6   9       85.90      101.07      3.16 o
  -8   6   9       61.41       60.68      2.59 o
  -7   6   9       36.46       34.38      2.13 o
  -6   6   9       24.67       24.97      1.99 o
  -5   6   9        1.51        1.65      1.46 o
  -4   6   9       11.82       10.90      1.63 o
  -3   6   9       23.44       19.97      1.96 o
  -2   6   9       67.69       60.03      2.70 o
  -1   6   9       49.85       52.50      2.64 o
   0   6   9       92.96       91.25      2.12 o
   1   6   9       61.73       61.44      2.86 o
   2   6   9       32.91       30.51      3.19 o
 -10   7   9       47.43       50.67      3.59 o
  -9   7   9      174.97      179.50      5.58 o
  -8   7   9        5.43        7.96      1.49 o
  -7   7   9        1.74       -1.39      1.39 o
  -6   7   9       19.74       17.97      1.91 o
  -5   7   9       12.16       13.73      1.69 o
  -4   7   9       66.87       69.07      2.58 o
  -3   7   9       11.20       11.23      1.80 o
  -2   7   9        4.47        1.95      1.51 o
  -1   7   9       35.88       40.93      3.14 o
   0   7   9       45.50       41.57      2.31 o
   1   7   9       12.43        9.87      1.77 o
  -8   8   9        0.11       -0.53      2.52 o
  -7   8   9        0.03       -2.04      2.09 o
  -6   8   9       36.81       30.07      3.07 o
  -5   8   9        0.00        0.18      1.88 o
  -4   8   9        3.15        3.46      2.18 o
  -3   8   9       10.64        9.55      2.49 o
  -2   8   9        0.04       -1.91      2.01 o
  -1 -12  10       10.76       13.36      2.00 o
   1 -12  10       10.52        8.06      1.16 o
   2 -12  10        9.55       12.65      1.82 o
   3 -12  10      121.62      133.45      5.05 o
   4 -12  10      163.41      168.03      5.79 o
   5 -12  10       15.24       17.09      1.82 o
   6 -12  10        4.06        6.21      2.37 o
   7 -12  10        9.22        6.70      2.68 o
  -2 -11  10       61.47       61.97      2.54 o
  -1 -11  10        2.78        5.81      2.21 o
   0 -11  10        7.87        7.71      1.15 o
   1 -11  10       15.35       11.09      1.19 o
   2 -11  10       30.21       31.29      2.18 o
   3 -11  10        6.40        2.78      1.65 o
   4 -11  10       23.76       20.23      2.00 o
   5 -11  10        0.18       -1.57      1.57 o
   6 -11  10        0.03        0.93      1.48 o
   7 -11  10        0.38        3.50      1.47 o
   8 -11  10        1.08        0.87      2.42 o
   9 -11  10        3.14        4.22      2.41 o
  -4 -10  10        0.35       -0.19      1.45 o
  -3 -10  10       13.24       17.54      1.92 o
  -2 -10  10      163.36      169.12      6.39 o
  -1 -10  10       20.70       21.04      1.42 o
   0 -10  10        8.84        9.60      1.75 o
   1 -10  10        1.51        0.94      1.04 o
   2 -10  10        0.54        1.15      1.44 o
   3 -10  10      136.72      144.17      4.84 o
   4 -10  10       28.56       25.14      2.16 o
   5 -10  10       22.67       23.70      2.06 o
   6 -10  10       79.60       83.58      3.04 o
   7 -10  10       20.85       21.55      1.94 o
   8 -10  10        7.22        4.58      1.58 o
   9 -10  10        2.96        5.31      2.38 o
  -6  -9  10       22.32       28.83      2.96 o
  -5  -9  10        6.56        8.89      1.75 o
  -4  -9  10       65.47       68.28      2.68 o
  -3  -9  10      245.01      244.88      8.02 o
  -2  -9  10       85.77       87.50      3.03 o
  -1  -9  10        0.15        0.96      1.03 o
   0  -9  10       14.26       10.13      1.54 o
   1  -9  10        4.69        4.39      1.44 o
   2  -9  10       36.89       40.56      2.28 o
   3  -9  10      118.47      123.37      4.21 o
   4  -9  10       59.59       50.74      2.47 o
   5  -9  10        0.15       -0.39      1.45 o
   6  -9  10       79.07       79.97      2.94 o
   7  -9  10       63.32       59.81      2.57 o
   8  -9  10        0.73        0.87      1.45 o
   9  -9  10        1.65       -0.46      1.44 o
  10  -9  10        5.85        6.66      2.89 o
  -7  -8  10       13.22       19.63      2.69 o
  -6  -8  10        2.47        2.15      1.48 o
  -5  -8  10       92.98       93.93      3.13 o
  -4  -8  10      126.83      126.37      4.15 o
  -3  -8  10       61.42       65.54      2.76 o
  -2  -8  10       44.80       51.67      2.39 o
  -1  -8  10       29.57       32.91      2.13 o
   0  -8  10        0.44        2.74      2.16 o
   1  -8  10       45.64       35.52      1.49 o
   2  -8  10        8.23       10.40      1.53 o
   3  -8  10       35.62       35.95      2.27 o
   4  -8  10        8.20        6.42      1.57 o
   5  -8  10      144.43      143.59      4.99 o
   6  -8  10       46.01       48.18      2.44 o
   7  -8  10      180.25      175.07      7.56 o
   8  -8  10        2.08       -1.23      1.42 o
   9  -8  10       55.77       62.34      2.70 o
  10  -8  10      221.05      251.53      6.50 o
  -8  -7  10        8.65       11.15      2.56 o
  -7  -7  10        9.58        8.74      1.75 o
  -6  -7  10      250.07      255.31      7.91 o
  -5  -7  10       71.67       69.55      2.86 o
  -4  -7  10       18.99       18.11      1.80 o
  -3  -7  10       25.10       26.56      2.00 o
  -2  -7  10      183.56      185.56      6.42 o
  -1  -7  10       83.31       84.48      2.02 o
   0  -7  10       87.29       84.82      1.94 o
   1  -7  10       49.11       52.07      5.82 o
   2  -7  10      109.77      106.18      3.99 o
   3  -7  10       38.45       36.39      2.26 o
   4  -7  10        0.92       -0.42      1.69 o
   5  -7  10        0.07       -0.53      1.47 o
   6  -7  10      113.49      126.46      4.58 o
   7  -7  10      159.94      177.67      7.44 o
   8  -7  10       94.44       92.50      2.95 o
   9  -7  10       58.21       74.48      2.86 o
  10  -7  10       29.49       34.66      3.40 o
  -9  -6  10        3.79       11.10      3.33 o
  -8  -6  10       12.92       14.12      1.77 o
  -7  -6  10        7.01        8.85      1.80 o
  -6  -6  10       34.58       30.23      2.18 o
  -5  -6  10      146.46      130.55      4.76 o
  -4  -6  10        8.88        7.21      1.57 o
  -3  -6  10        7.36       10.88      1.60 o
  -2  -6  10       41.80       34.81      1.94 o
  -1  -6  10       28.80       24.85      2.22 o
   0  -6  10        9.03        7.41      1.06 o
   1  -6  10      191.31      197.79     15.31 o
   2  -6  10        2.16        2.00      1.37 o
   3  -6  10        0.06        0.35      1.42 o
   4  -6  10      412.08      412.67     14.33 o
   5  -6  10        0.03        0.88      1.34 o
   6  -6  10       40.10       40.00      2.30 o
   7  -6  10       11.75       10.93      1.85 o
   8  -6  10        3.53        4.71      1.48 o
   9  -6  10       25.98       24.00      2.12 o
  10  -6  10       43.34       47.24      3.72 o
 -10  -5  10        6.26        4.05      2.81 o
  -9  -5  10        0.00        1.97      1.48 o
  -8  -5  10       35.30       45.06      2.34 o
  -7  -5  10       26.49       30.38      2.14 o
  -6  -5  10       74.75       80.33      3.09 o
  -5  -5  10        2.81        1.42      1.52 o
  -4  -5  10       11.57        7.76      1.63 o
  -3  -5  10       46.12       43.05      2.16 o
  -2  -5  10       50.35       41.98      2.07 o
  -1  -5  10       37.00       32.50      2.78 o
   0  -5  10       20.46       21.94      1.53 o
   1  -5  10      531.39      553.14     12.55 o
   2  -5  10     1247.75     1231.65     26.30 o
   3  -5  10       49.43       50.75      2.33 o
   4  -5  10        8.09        9.02      1.70 o
   5  -5  10       18.74       17.06      1.83 o
   6  -5  10       37.16       40.27      2.28 o
   7  -5  10        2.64        2.42      1.67 o
   8  -5  10        0.12       -1.49      1.51 o
   9  -5  10        3.07        2.42      1.61 o
  10  -5  10       28.71       32.55      3.35 o
 -10  -4  10       16.56       14.15      2.80 o
  -9  -4  10        0.78        1.57      1.58 o
  -8  -4  10       69.78       62.73      2.65 o
  -7  -4  10       51.74       55.14      2.52 o
  -6  -4  10       67.62       60.98      2.66 o
  -5  -4  10       95.81       90.31      3.31 o
  -4  -4  10        3.86        8.54      1.49 o
  -3  -4  10       40.50       35.44      2.00 o
  -2  -4  10        8.21        1.95      1.26 o
  -1  -4  10       18.11       11.40      1.06 o
   0  -4  10       69.67       61.25      1.66 o
   1  -4  10      161.79      159.91      4.04 o
   2  -4  10      897.64      868.40     22.81 o
   3  -4  10        0.17        0.84      1.35 o
   4  -4  10        5.78        5.03      1.42 o
   5  -4  10      228.04      244.17     10.84 o
   6  -4  10        0.17        0.52      1.42 o
   7  -4  10        9.03       11.08      1.71 o
   8  -4  10       79.63       70.83      2.64 o
   9  -4  10        0.70        1.85      1.47 o
  10  -4  10        0.95        2.75      2.47 o
 -11  -3  10        7.55        9.25      2.58 o
 -10  -3  10       13.11        9.45      1.64 o
  -9  -3  10       20.77       24.26      2.06 o
  -8  -3  10        3.42        2.92      1.46 o
  -7  -3  10      245.37      249.44     10.40 o
  -6  -3  10        6.54        8.07      1.79 o
  -5  -3  10      104.18      118.97      4.72 o
  -4  -3  10       47.62       47.74      2.18 o
  -3  -3  10      136.99      136.51      5.28 o
  -2  -3  10      226.58      217.69      8.17 o
  -1  -3  10        0.05       -0.50      2.32 o
   0  -3  10     1002.13     1025.98     17.85 o
   1  -3  10      248.33      257.93      6.04 o
   2  -3  10       67.68       65.58      2.73 o
   3  -3  10      408.35      425.88     15.97 o
   4  -3  10      191.90      169.68      5.99 o
   5  -3  10        4.02        5.58      1.54 o
   6  -3  10       52.21       56.43      2.46 o
   7  -3  10        1.75        1.87      1.50 o
   8  -3  10       81.65       72.21      2.68 o
   9  -3  10       21.49       19.82      2.95 o
 -11  -2  10        2.03        4.17      2.52 o
 -10  -2  10        4.40        3.69      1.55 o
  -9  -2  10       12.34       15.64      2.04 o
  -8  -2  10        2.47        1.63      1.47 o
  -7  -2  10      237.99      222.44      9.76 o
  -6  -2  10      464.06      462.09     14.83 o
  -5  -2  10       10.33        7.83      1.55 o
  -4  -2  10      235.30      243.32      8.55 o
  -3  -2  10        0.04        0.08      1.30 o
  -2  -2  10      253.83      252.23      9.27 o
  -1  -2  10        4.46        6.52      0.99 o
   0  -2  10      321.16      350.13     12.29 o
   1  -2  10       72.87       72.63      3.68 o
   2  -2  10       15.46        8.27      1.52 o
   3  -2  10       69.20       71.63      2.73 o
   4  -2  10      198.76      181.82      6.07 o
   5  -2  10       29.85       34.91      2.11 o
   6  -2  10        0.86        1.98      1.47 o
   7  -2  10       34.66       27.29      2.14 o
   8  -2  10       96.52       92.48      2.86 o
   9  -2  10        8.58        9.55      2.50 o
 -11  -1  10       31.27       24.14      3.21 o
 -10  -1  10       14.26       15.36      1.87 o
  -9  -1  10        6.04        4.75      1.74 o
  -8  -1  10      121.94      100.16      3.44 o
  -7  -1  10       50.06       52.96      2.48 o
  -6  -1  10      128.89      151.58      4.67 o
  -5  -1  10       47.86       46.08      2.22 o
  -4  -1  10      151.70      148.23      4.96 o
  -3  -1  10       25.94       28.66      1.86 o
  -2  -1  10      300.71      306.42      9.55 o
  -1  -1  10      136.04      131.92      5.14 o
   0  -1  10       70.05       76.23      3.94 o
   1  -1  10        7.36        4.14      1.19 o
   2  -1  10       83.46       80.51      3.39 o
   3  -1  10       98.26       94.86      3.63 o
   4  -1  10      399.56      384.83     13.02 o
   5  -1  10       59.41       64.70      2.61 o
   6  -1  10       43.01       50.69      2.47 o
   7  -1  10      189.72      193.09      6.55 o
   8  -1  10       54.46       53.85      3.50 o
 -12   0  10       33.58       28.18      3.21 o
 -11   0  10       22.68       26.57      2.98 o
 -10   0  10        0.36        0.21      1.48 o
  -9   0  10       17.61       11.42      1.88 o
  -8   0  10      354.54      358.19     10.48 o
  -7   0  10        6.82        8.63      1.64 o
  -6   0  10      103.65       98.70      3.63 o
  -5   0  10      333.37      301.28     13.09 o
  -4   0  10      144.95      129.07      4.61 o
  -3   0  10        0.95        0.07      1.38 o
  -2   0  10       61.48       60.98      2.31 o
  -1   0  10       99.85      100.29      2.44 o
   0   0  10       83.41       92.53      5.43 o
   1   0  10      114.36      119.83      3.92 o
   2   0  10        0.14        1.94      1.30 o
   3   0  10       67.66       70.52      2.72 o
   4   0  10       34.03       33.20      2.13 o
   5   0  10      252.07      251.04      8.64 o
   6   0  10        0.00       -1.16      1.49 o
   7   0  10        3.37        1.07      1.57 o
   8   0  10        1.20        4.20      2.37 o
 -12   1  10       18.78       15.61      2.74 o
 -11   1  10        0.27        0.27      1.51 o
 -10   1  10        2.94        3.59      1.51 o
  -9   1  10       51.91       59.83      2.68 o
  -8   1  10      484.11      466.28     11.96 o
  -7   1  10      242.17      237.82      9.77 o
  -6   1  10      183.98      191.28      6.52 o
  -5   1  10       68.90       73.60      3.36 o
  -4   1  10      643.04      647.89     18.00 o
  -3   1  10       47.17       48.45      2.18 o
  -2   1  10       35.62       23.59      1.85 o
  -1   1  10      280.75      259.74      5.78 o
   0   1  10       93.60      102.86      2.88 o
   1   1  10      159.69      163.67      3.97 o
   2   1  10        5.22        1.46      1.38 o
   3   1  10       56.45       65.91      2.88 o
   4   1  10        0.42        0.22      1.36 o
   5   1  10        5.61        6.67      1.69 o
   6   1  10        3.60        3.81      1.48 o
   7   1  10        5.27        0.54      2.24 o
 -12   2  10        1.91       -0.18      2.27 o
 -11   2  10        0.08       -1.95      2.35 o
 -10   2  10        0.01       -0.76      1.50 o
  -9   2  10       10.80        7.93      1.87 o
  -8   2  10       47.22       43.46      2.39 o
  -7   2  10       78.56       85.78      3.06 o
  -6   2  10      153.45      165.46      5.81 o
  -5   2  10       89.84      100.99      3.35 o
  -4   2  10       38.75       37.49      2.05 o
  -3   2  10        9.22        9.42      1.53 o
  -2   2  10       24.91       23.39      1.88 o
  -1   2  10      863.88      833.77     13.38 o
   0   2  10      547.61      545.08     11.36 o
   1   2  10       21.90       22.56      1.35 o
   2   2  10        0.39       -1.33      1.33 o
   3   2  10       32.73       31.16      2.12 o
   4   2  10        2.42        4.03      1.46 o
   5   2  10       15.02       14.62      1.78 o
   6   2  10       38.77       42.10      3.71 o
 -12   3  10        7.62       12.09      2.69 o
 -11   3  10        0.02       -0.25      2.31 o
 -10   3  10       75.63       80.25      2.82 o
  -9   3  10       76.77       75.92      2.82 o
  -8   3  10        9.58       12.37      1.80 o
  -7   3  10        2.96        4.66      1.53 o
  -6   3  10        0.92        1.22      1.45 o
  -5   3  10       71.46       69.04      2.62 o
  -4   3  10      117.47      125.37      5.17 o
  -3   3  10        2.41       -0.23      1.36 o
  -2   3  10      109.18      117.40      3.75 o
  -1   3  10      583.98      579.97     10.34 o
   0   3  10       88.36       85.96      2.16 o
   1   3  10       35.74       33.24      1.51 o
   2   3  10       24.33       22.80      2.30 o
   3   3  10       47.94       48.22      2.45 o
   4   3  10        6.35        6.45      1.51 o
   5   3  10       20.25       22.20      2.96 o
 -11   4  10        2.27       -0.17      2.71 o
 -10   4  10      132.13      147.08      5.15 o
  -9   4  10      105.12      111.29      3.37 o
  -8   4  10        7.77        5.29      1.65 o
  -7   4  10       25.21       19.28      1.94 o
  -6   4  10       33.11       31.05      2.25 o
  -5   4  10       31.54       30.32      2.09 o
  -4   4  10       49.95       52.20      2.40 o
  -3   4  10      114.74      126.56      4.52 o
  -2   4  10        0.23        0.93      1.40 o
  -1   4  10        7.22        3.84      1.37 o
   0   4  10        1.78        1.82      1.20 o
   1   4  10        0.36       -0.92      0.92 o
   2   4  10        0.03       -0.80      1.33 o
   3   4  10        1.95        1.24      1.36 o
   4   4  10        6.84        3.96      2.49 o
 -11   5  10        0.66       -0.26      2.45 o
 -10   5  10       21.46       23.20      2.76 o
  -9   5  10      136.64      158.28      5.40 o
  -8   5  10        1.39        0.60      1.46 o
  -7   5  10       97.59       88.52      2.96 o
  -6   5  10      145.94      157.09      4.53 o
  -5   5  10        0.86        2.27      1.55 o
  -4   5  10        0.01       -1.24      1.26 o
  -3   5  10      414.74      432.32     10.55 o
  -2   5  10       57.14       56.82      2.69 o
  -1   5  10       18.66       17.51      1.72 o
   0   5  10        2.51        1.88      2.10 o
   1   5  10        2.88        1.46      1.51 o
   2   5  10       39.98       38.48      3.22 o
   3   5  10       35.28       37.10      3.26 o
 -10   6  10        9.02        8.05      2.81 o
  -9   6  10       67.14       72.07      4.04 o
  -8   6  10       27.58       23.80      1.98 o
  -7   6  10        2.23        1.62      1.41 o
  -6   6  10       84.63       94.85      2.98 o
  -5   6  10        5.88        6.41      1.50 o
  -4   6  10       12.24       12.92      1.74 o
  -3   6  10        2.66        2.61      1.44 o
  -2   6  10       20.86       24.88      1.97 o
  -1   6  10        0.34        1.56      1.86 o
   0   6  10        5.65        0.50      1.52 o
   1   6  10        0.25       -0.01      3.66 o
  -9   7  10        0.63       -0.32      2.52 o
  -8   7  10        0.86        3.63      2.56 o
  -7   7  10       26.34       33.20      3.10 o
  -6   7  10       30.33       24.79      3.01 o
  -5   7  10        2.06       -0.58      3.49 o
  -4   7  10        5.95        7.04      2.47 o
  -3   7  10       88.19       96.56      4.27 o
  -2   7  10        1.06        4.08      2.08 o
  -1   7  10        0.24        1.74      1.51 o
  -1 -12  11        9.84        8.82      1.90 o
   1 -12  11        6.00        2.19      1.56 o
   2 -12  11       37.89       37.54      2.23 o
   3 -12  11       59.82       70.72      2.68 o
   4 -12  11        1.11       -0.45      1.48 o
   5 -12  11        0.02        1.47      2.14 o
   6 -12  11       31.86       36.92      3.32 o
   7 -12  11        2.87       -0.19      2.28 o
  -2 -11  11        1.71        3.83      2.14 o
  -1 -11  11       26.19       24.64      1.70 o
   0 -11  11        9.97        8.06      1.45 o
   1 -11  11        5.72        6.14      1.14 o
   2 -11  11       31.29       27.03      2.17 o
   3 -11  11       63.04       55.24      2.67 o
   4 -11  11        0.11        0.78      1.43 o
   5 -11  11        4.98        4.78      1.50 o
   6 -11  11       47.13       49.49      2.40 o
   7 -11  11       21.83       19.06      2.57 o
   8 -11  11        0.24       -1.83      2.18 o
  -4 -10  11        1.92        2.34      2.47 o
  -3 -10  11        4.38        5.94      1.65 o
  -2 -10  11       40.85       43.64      2.44 o
  -1 -10  11       20.83       21.10      1.45 o
   0 -10  11       39.43       41.58      3.11 o
   1 -10  11       41.91       44.86      1.74 o
   2 -10  11       50.82       50.38      2.49 o
   3 -10  11        0.18        0.71      1.56 o
   4 -10  11        5.32        6.68      1.70 o
   5 -10  11        1.81        3.34      1.43 o
   6 -10  11        6.94        8.17      1.78 o
   7 -10  11       12.05        9.15      1.66 o
   8 -10  11        0.01       -0.59      2.22 o
   9 -10  11       41.63       52.80      3.89 o
  -6  -9  11       39.29       42.58      3.32 o
  -5  -9  11        9.50       12.06      1.73 o
  -4  -9  11        0.34       -1.03      1.49 o
  -3  -9  11       16.05       18.48      1.92 o
  -2  -9  11      168.79      164.24      4.72 o
  -1  -9  11       26.15       24.93      1.49 o
   0  -9  11       72.46       76.29      4.63 o
   1  -9  11      194.60      192.99      6.11 o
   2  -9  11        0.14        0.39      1.40 o
   3  -9  11       17.99       17.80      2.12 o
   4  -9  11        1.45        0.91      1.43 o
   5  -9  11       17.96       16.09      1.93 o
   6  -9  11        0.70        0.52      1.49 o
   7  -9  11        0.01        1.50      1.51 o
   8  -9  11        1.94        1.62      1.47 o
   9  -9  11        0.68       -0.36      2.20 o
  -7  -8  11        0.16        2.64      2.47 o
  -6  -8  11       46.70       47.57      2.35 o
  -5  -8  11       72.77       64.28      2.74 o
  -4  -8  11        0.43       -0.15      1.40 o
  -3  -8  11        0.57        0.34      1.41 o
  -2  -8  11       60.06       55.20      2.51 o
  -1  -8  11       31.01       29.00      1.49 o
   0  -8  11        0.00        0.31      0.95 o
   1  -8  11      123.03      126.20      5.30 o
   2  -8  11       36.57       33.43      2.24 o
   4  -8  11       88.07       88.31      3.08 o
   5  -8  11        0.17       -1.46      1.46 o
   6  -8  11        7.53        6.95      1.64 o
   7  -8  11        0.81        0.91      1.48 o
   8  -8  11        6.96        3.59      1.70 o
   9  -8  11       72.18       69.78      4.27 o
  -8  -7  11       24.92       24.90      3.05 o
  -7  -7  11       15.12       18.27      1.94 o
  -6  -7  11       39.01       37.50      2.23 o
  -5  -7  11      242.52      263.59      8.44 o
  -4  -7  11       41.75       42.24      2.32 o
  -3  -7  11        3.09        3.96      1.62 o
  -2  -7  11       18.30       20.31      1.85 o
  -1  -7  11        1.33        2.31      1.05 o
   0  -7  11       16.49       15.48      1.20 o
   1  -7  11      305.87      318.50     19.89 o
   2  -7  11      316.68      330.67     12.45 o
   3  -7  11       18.00       17.55      1.83 o
   4  -7  11       59.68       50.61      2.52 o
   5  -7  11       33.75       28.94      2.17 o
   6  -7  11        0.23        1.18      1.48 o
   7  -7  11        0.95        1.26      1.41 o
   8  -7  11       24.49       23.85      1.94 o
   9  -7  11       34.96       47.28      3.60 o
  -9  -6  11        1.07       -2.50      2.50 o
  -8  -6  11       84.82       85.58      2.82 o
  -7  -6  11      265.49      266.49      7.43 o
  -6  -6  11        2.75        4.09      1.68 o
  -5  -6  11       56.07       60.37      2.70 o
  -4  -6  11       17.65       23.21      1.91 o
  -3  -6  11       23.09       19.66      1.89 o
  -2  -6  11        4.74        4.39      1.46 o
  -1  -6  11        6.18        9.51      1.80 o
   0  -6  11       15.15       15.37      1.19 o
   1  -6  11       39.47       37.03      2.88 o
   2  -6  11       89.34       87.36      3.16 o
   3  -6  11        0.54        1.99      1.48 o
   4  -6  11       14.59       12.46      1.85 o
   5  -6  11       81.85       71.30      2.80 o
   6  -6  11       12.12       12.25      1.75 o
   7  -6  11       33.87       27.34      2.30 o
   8  -6  11      162.91      150.36      5.75 o
   9  -6  11        1.39        2.48      2.16 o
  -9  -5  11        1.72        1.20      2.32 o
  -8  -5  11       48.63       53.42      2.50 o
  -7  -5  11      107.43      114.65      3.57 o
  -6  -5  11       27.27       26.76      2.12 o
  -4  -5  11      161.00      155.74      5.89 o
  -3  -5  11       49.36       47.59      2.30 o
  -2  -5  11       36.86       26.46      1.86 o
  -1  -5  11       76.42       85.23      3.76 o
   0  -5  11        1.54        2.17      0.91 o
   1  -5  11        0.38        2.42      1.26 o
   2  -5  11       99.35      107.00      4.11 o
   3  -5  11      161.89      165.51      6.01 o
   4  -5  11      109.34      118.01      4.37 o
   5  -5  11       45.12       46.56      2.39 o
   6  -5  11       15.35       14.51      1.87 o
   7  -5  11       69.46       73.07      2.79 o
   8  -5  11       50.72       52.98      2.39 o
   9  -5  11        2.68        4.76      2.63 o
 -10  -4  11        7.03        6.95      2.39 o
  -9  -4  11       17.76       19.26      1.92 o
  -8  -4  11        0.52        0.38      1.34 o
  -7  -4  11       18.23       17.07      1.98 o
  -6  -4  11       79.74       83.12      3.18 o
  -5  -4  11      120.90      122.64      4.15 o
  -4  -4  11      307.67      310.71     12.60 o
  -3  -4  11       35.74       34.44      2.09 o
  -2  -4  11       87.02       84.28      3.25 o
  -1  -4  11      117.71      133.37      7.65 o
   0  -4  11       25.83       22.58      1.58 o
   1  -4  11      616.03      722.42     13.71 o
   2  -4  11       11.30       11.11      1.63 o
   3  -4  11       28.28       22.92      1.99 o
   4  -4  11      349.12      369.74     13.07 o
   5  -4  11      128.22      139.79      5.04 o
   6  -4  11        0.08        1.70      1.43 o
   7  -4  11       12.96       14.26      1.71 o
   8  -4  11       42.63       40.61      2.26 o
   9  -4  11       14.47       19.07      3.40 o
 -10  -3  11       11.94       12.58      2.57 o
  -9  -3  11       15.13       15.59      1.89 o
  -8  -3  11        7.22        7.13      1.62 o
  -7  -3  11       20.41       18.42      2.01 o
  -6  -3  11        5.00        7.26      1.69 o
  -5  -3  11       46.01       44.51      2.40 o
  -4  -3  11        3.52        3.00      1.42 o
  -3  -3  11        1.78        3.15      1.44 o
  -2  -3  11        0.19       -0.64      1.16 o
  -1  -3  11       19.35       18.91      1.94 o
   0  -3  11        2.96        2.00      0.92 o
   1  -3  11       34.94       33.17      1.43 o
   2  -3  11      230.50      224.56      7.60 o
   3  -3  11      116.21      110.93      3.82 o
   4  -3  11       29.34       29.04      2.17 o
   5  -3  11        1.06        2.48      1.38 o
   6  -3  11        6.07        3.65      1.74 o
   7  -3  11       32.33       31.79      2.25 o
   8  -3  11       60.56       60.78      2.44 o
   9  -3  11       19.82       17.01      3.11 o
 -11  -2  11        0.14       -2.42      2.42 o
 -10  -2  11        1.09        2.92      1.41 o
  -9  -2  11        0.02        1.70      1.54 o
  -8  -2  11       43.51       45.53      2.39 o
  -7  -2  11       19.90       20.00      1.94 o
  -6  -2  11      260.21      285.66     12.15 o
  -5  -2  11      266.84      275.07     11.84 o
  -4  -2  11      489.81      481.54     16.24 o
  -3  -2  11        6.25        5.32      1.50 o
  -2  -2  11      350.76      349.49     13.90 o
  -1  -2  11      604.46      601.55     13.37 o
   0  -2  11       45.91       44.84      1.54 o
   1  -2  11      237.08      254.58      7.67 o
   2  -2  11      105.13      106.80      3.96 o
   3  -2  11      391.81      387.11     12.76 o
   4  -2  11        0.56       -0.59      1.31 o
   5  -2  11       70.83       66.72      2.80 o
   6  -2  11       11.86       11.41      1.78 o
   7  -2  11        7.08        7.44      1.66 o
   8  -2  11       39.32       42.48      3.29 o
 -11  -1  11        1.77        3.01      2.35 o
 -10  -1  11       13.27       16.42      1.75 o
  -9  -1  11       21.02       23.50      2.15 o
  -8  -1  11       47.79       43.81      2.40 o
  -7  -1  11        0.05       -0.38      1.50 o
  -6  -1  11      112.81      118.31      4.18 o
  -5  -1  11        5.74        9.57      1.61 o
  -4  -1  11      418.48      403.47     14.43 o
  -3  -1  11       20.22       18.53      1.74 o
  -2  -1  11      165.58      144.22      4.38 o
  -1  -1  11      284.34      254.36      9.30 o
   0  -1  11        3.05        4.59      0.95 o
   1  -1  11        4.95        3.86      0.98 o
   2  -1  11      103.19       97.06      3.68 o
   3  -1  11      278.14      304.23     11.14 o
   4  -1  11        0.48       -0.70      1.42 o
   5  -1  11        0.00        0.21      1.54 o
   6  -1  11        7.92       10.92      1.81 o
   7  -1  11        2.16        0.60      1.49 o
   8  -1  11       13.13       12.97      2.57 o
 -11   0  11       11.70       10.79      3.99 o
 -10   0  11       16.26       16.52      1.80 o
  -9   0  11       94.34       99.01      3.37 o
  -8   0  11       42.13       34.69      2.26 o
  -7   0  11       17.08       18.74      1.88 o
  -6   0  11       12.31       13.63      1.90 o
  -5   0  11       44.29       51.51      2.41 o
  -4   0  11       92.68       95.38      3.11 o
  -3   0  11      112.48      120.65      4.31 o
  -2   0  11        7.31        4.19      1.50 o
  -1   0  11      332.83      321.93      9.06 o
   0   0  11      124.96      138.54      3.52 o
   1   0  11        3.30        3.38      0.96 o
   2   0  11      128.00      130.18      4.59 o
   3   0  11      141.00      158.82      5.39 o
   4   0  11       33.58       31.67      2.08 o
   5   0  11       58.67       57.88      2.62 o
   6   0  11      173.86      174.86      5.61 o
   7   0  11        5.36        2.93      2.50 o
 -11   1  11        1.96        6.59      2.59 o
 -10   1  11       74.27       76.87      2.70 o
  -9   1  11        0.17        0.13      1.55 o
  -8   1  11       60.15       58.30      2.61 o
  -7   1  11        0.04        0.06      1.32 o
  -6   1  11       13.27       16.34      1.84 o
  -5   1  11        1.14        1.30      1.37 o
  -4   1  11        0.66       -1.33      1.33 o
  -3   1  11      110.18      108.24      3.67 o
  -2   1  11        9.25       13.20      1.71 o
  -1   1  11      162.31      155.27      4.90 o
   0   1  11       36.15       35.52      2.82 o
   1   1  11       16.01       18.52      1.31 o
   2   1  11        7.79        6.39      1.49 o
   3   1  11       70.64       81.37      3.13 o
   4   1  11       13.91       12.13      1.76 o
   5   1  11       10.12        5.00      1.62 o
   6   1  11        5.94        9.31      2.38 o
 -11   2  11        2.12        3.55      2.39 o
 -10   2  11       39.84       46.96      2.36 o
  -9   2  11      188.83      211.69      6.82 o
  -8   2  11       43.94       42.93      2.44 o
  -7   2  11       80.32       77.14      2.84 o
  -6   2  11      186.89      198.31      9.42 o
  -5   2  11        0.13        0.00      1.36 o
  -4   2  11        4.74        1.12      1.44 o
  -3   2  11      107.50      110.33      3.90 o
  -2   2  11       13.21       14.71      1.95 o
  -1   2  11       61.43       62.08      1.82 o
   0   2  11       23.82       21.06      1.34 o
   1   2  11        8.96       10.36      1.86 o
   2   2  11      149.41      155.01      6.75 o
   3   2  11       28.64       32.86      2.22 o
   4   2  11        0.34        2.13      1.34 o
   5   2  11       36.32       34.14      3.12 o
 -11   3  11        8.08       12.49      2.60 o
 -10   3  11       33.54       30.07      2.00 o
  -9   3  11       40.09       49.34      2.40 o
  -8   3  11       13.96       14.31      1.76 o
  -7   3  11      117.42      114.02      3.80 o
  -6   3  11      166.45      181.56      7.65 o
  -5   3  11        0.40        3.12      1.31 o
  -4   3  11        8.80        6.27      1.55 o
  -3   3  11      110.83       95.34      3.53 o
  -2   3  11        4.46        5.44      1.65 o
  -1   3  11        0.87        0.47      0.94 o
   0   3  11       27.19       25.70      2.97 o
   1   3  11        2.01        2.65      0.98 o
   2   3  11       73.18       68.59      2.67 o
   3   3  11        0.23       -0.47      1.34 o
   4   3  11        2.39       -0.58      2.24 o
 -10   4  11        0.05        0.81      2.44 o
  -9   4  11       14.88       15.09      1.83 o
  -8   4  11        0.02       -0.70      1.49 o
  -7   4  11        8.22        9.09      1.65 o
  -6   4  11       30.09       31.48      2.20 o
  -5   4  11       25.14       29.83      2.14 o
  -4   4  11        0.41        1.62      1.45 o
  -3   4  11       53.14       62.03      2.58 o
  -2   4  11      224.49      246.17      8.14 o
  -1   4  11       86.07       76.08      2.05 o
   0   4  11       26.40       20.76      2.51 o
   1   4  11       20.07       24.61      1.36 o
   2   4  11        2.49        1.15      2.13 o
   3   4  11        8.79       10.37      3.86 o
 -10   5  11        0.25        0.26      2.33 o
  -9   5  11        0.60        3.36      2.32 o
  -8   5  11        3.78        3.89      1.58 o
  -7   5  11       59.24       58.26      2.55 o
  -6   5  11       37.87       39.15      2.22 o
  -5   5  11        2.93        1.65      1.50 o
  -4   5  11       83.81       89.15      3.13 o
  -3   5  11       65.29       63.82      2.77 o
  -2   5  11       12.49        8.05      1.70 o
  -1   5  11        0.52        1.27      1.39 o
   0   5  11       67.09       74.08      1.84 o
   1   5  11       22.89       21.85      4.69 o
   2   5  11       13.33        9.34      2.49 o
  -9   6  11        3.80        2.88      2.44 o
  -8   6  11       42.91       42.55      3.31 o
  -7   6  11        3.37        4.42      2.30 o
  -6   6  11       43.95       45.11      3.45 o
  -5   6  11        0.16       -1.20      1.20 o
  -4   6  11        1.77        1.70      1.37 o
  -3   6  11       38.96       38.52      2.99 o
  -2   6  11       21.75       23.61      2.91 o
  -1   6  11        8.50        7.52      1.80 o
   0   6  11       82.40       74.54      3.05 o
  -6   7  11       19.41       16.60      2.96 o
  -5   7  11       15.08       18.24      2.95 o
  -4   7  11        7.26        3.52      2.52 o
  -1 -12  12        0.43        2.60      1.58 o
   1 -12  12       13.89       13.82      1.85 o
   2 -12  12        6.21        3.45      2.25 o
   3 -12  12       49.05       44.29      3.54 o
   4 -12  12       87.57      101.28      4.77 o
   5 -12  12       37.58       35.08      3.39 o
   6 -12  12        3.60        6.36      2.54 o
  -2 -11  12       13.66       15.91      2.60 o
  -1 -11  12        0.07        0.84      1.67 o
   0 -11  12       32.01       37.68      1.59 o
   1 -11  12      102.03      104.08      4.18 o
   2 -11  12       25.80       22.49      2.07 o
   3 -11  12        5.76        4.05      1.53 o
   4 -11  12        2.82        3.92      1.53 o
   5 -11  12       30.46       32.89      2.13 o
   6 -11  12        2.22        5.89      3.50 o
   7 -11  12        7.51        7.99      2.35 o
  -4 -10  12       22.51       16.80      2.76 o
  -3 -10  12       21.82       15.95      1.82 o
  -2 -10  12        0.13        0.61      1.45 o
  -1 -10  12        3.24        1.93      1.33 o
   0 -10  12       40.99       45.45      1.73 o
   1 -10  12       93.54       97.10      2.62 o
   2 -10  12        7.57        1.75      1.85 o
   3 -10  12        4.49        5.27      1.70 o
   4 -10  12       29.23       30.26      2.23 o
   5 -10  12       13.77       13.63      1.85 o
   6 -10  12        1.09        1.15      1.47 o
   7 -10  12        0.50        4.42      2.01 o
   8 -10  12        7.33        6.94      2.69 o
  -6  -9  12       26.01       21.52      3.01 o
  -5  -9  12       28.99       30.28      3.15 o
  -4  -9  12        9.81       12.57      1.69 o
  -3  -9  12       13.43       12.76      1.77 o
  -2  -9  12        2.09        2.38      1.48 o
  -1  -9  12        0.04       -1.39      1.39 o
   0  -9  12        9.00        8.01      1.59 o
   1  -9  12       59.44       63.33      1.90 o
   2  -9  12       45.22       48.11      2.43 o
   3  -9  12        0.00        1.99      1.49 o
   4  -9  12       40.60       45.54      2.40 o
   5  -9  12       50.33       49.06      2.52 o
   6  -9  12        7.42        6.62      1.55 o
   7  -9  12       24.16       26.82      1.99 o
   8  -9  12       67.77       69.41      4.00 o
  -7  -8  12       37.70       46.18      3.96 o
  -6  -8  12        2.67        7.99      2.45 o
  -5  -8  12       72.66       81.99      2.92 o
  -4  -8  12       82.98       85.88      2.92 o
  -3  -8  12       14.92       14.13      1.89 o
  -2  -8  12        4.53        4.89      1.60 o
  -1  -8  12       52.83       55.84      1.89 o
   0  -8  12       60.05       63.07      1.90 o
   1  -8  12       29.19       25.04      1.42 o
   2  -8  12       25.61       20.80      1.98 o
   3  -8  12        1.35        0.38      1.61 o
   4  -8  12       12.55        7.77      1.64 o
   5  -8  12        0.01        1.75      1.47 o
   6  -8  12        0.93        3.05      1.44 o
   7  -8  12       14.93       16.91      1.86 o
   8  -8  12       12.84        7.27      2.47 o
   9  -8  12        7.71       12.32      2.84 o
  -8  -7  12        8.20        7.11      2.52 o
  -7  -7  12      104.05       97.08      4.44 o
  -6  -7  12      189.34      181.97      6.17 o
  -5  -7  12       50.87       64.26      2.72 o
  -4  -7  12       55.29       54.75      2.51 o
  -3  -7  12        0.14        1.62      1.41 o
  -2  -7  12        2.00        0.09      1.30 o
  -1  -7  12        1.03       -0.51      1.93 o
   0  -7  12       16.43       14.62      1.67 o
   1  -7  12        0.16        0.15      1.09 o
   2  -7  12       21.36       21.73      2.08 o
   3  -7  12      120.32      119.95      4.65 o
   4  -7  12       32.35       31.05      2.26 o
   5  -7  12       84.51       85.11      3.11 o
   6  -7  12        0.08        1.78      1.53 o
   7  -7  12       35.53       42.93      2.45 o
   8  -7  12      119.13      117.14      4.46 o
   9  -7  12        3.39        3.42      2.47 o
  -8  -6  12        0.90        1.11      2.18 o
  -7  -6  12       13.16       11.08      1.85 o
  -6  -6  12        1.83        0.96      1.56 o
  -5  -6  12       86.12       85.90      3.23 o
  -4  -6  12       88.62       87.33      3.24 o
  -3  -6  12        5.92        7.01      1.63 o
  -2  -6  12        6.35       10.59      1.58 o
  -1  -6  12      141.22      156.61      3.76 o
   0  -6  12        1.31        0.06      1.46 o
   1  -6  12      137.05      151.69      4.97 o
   2  -6  12      574.55      591.58     15.82 o
   3  -6  12        4.32        3.00      1.54 o
   4  -6  12      189.56      198.77      9.18 o
   5  -6  12       36.30       34.94      2.31 o
   6  -6  12        0.03       -0.90      1.39 o
   7  -6  12       46.84       43.19      2.36 o
   8  -6  12       32.53       32.56      2.00 o
   9  -6  12        0.00       -1.41      2.35 o
  -9  -5  12        0.19       -0.16      2.26 o
  -8  -5  12        0.05        2.48      1.44 o
  -7  -5  12       39.00       50.11      2.43 o
  -6  -5  12        5.06        4.28      1.61 o
  -5  -5  12        1.69        3.80      1.53 o
  -4  -5  12       43.13       38.88      2.25 o
  -3  -5  12        0.42       -0.20      1.36 o
  -2  -5  12       67.31       70.53      2.58 o
  -1  -5  12      160.66      172.01      4.07 o
   0  -5  12      123.93      121.57      3.79 o
   1  -5  12      301.73      324.06     13.11 o
   2  -5  12      228.42      240.19     11.08 o
   3  -5  12        5.15        4.76      1.57 o
   4  -5  12       69.37       61.15      2.73 o
   5  -5  12       25.57       22.43      1.97 o
   6  -5  12       52.87       55.63      2.59 o
   7  -5  12       14.40       12.45      1.75 o
   8  -5  12       10.71       12.42      2.45 o
   9  -5  12        1.83       -0.08      2.79 o
 -10  -4  12        8.64        6.77      2.52 o
  -9  -4  12       27.52       28.89      3.21 o
  -8  -4  12        0.74        0.03      1.41 o
  -7  -4  12       14.42       16.76      1.91 o
  -6  -4  12       45.10       44.26      2.55 o
  -5  -4  12       48.93       53.57      2.56 o
  -4  -4  12        3.95        3.20      1.47 o
  -3  -4  12        1.04        2.28      1.36 o
  -2  -4  12        1.25        2.43      1.33 o
  -1  -4  12      165.13      170.94      8.59 o
   0  -4  12      144.87      134.87      3.46 o
   1  -4  12      240.50      246.87      8.38 o
   2  -4  12      114.71      112.59      4.70 o
   3  -4  12      143.24      151.09      5.63 o
   4  -4  12       36.27       31.26      2.17 o
   5  -4  12        0.21       -1.35      1.35 o
   6  -4  12       46.96       49.16      2.40 o
   7  -4  12        0.52        0.05      1.43 o
   8  -4  12        2.45        1.91      2.09 o
 -10  -3  12       67.94       64.25      3.95 o
  -9  -3  12        8.01       10.63      1.72 o
  -8  -3  12       25.94       21.85      2.12 o
  -7  -3  12       32.98       34.04      2.26 o
  -6  -3  12      341.19      369.52     11.29 o
  -5  -3  12      121.89      126.29      4.47 o
  -4  -3  12        4.29        4.47      1.42 o
  -3  -3  12        6.88        2.27      1.41 o
  -2  -3  12        7.97        5.04      1.53 o
  -1  -3  12       50.80       53.06      2.30 o
   0  -3  12      370.86      374.71      9.59 o
   1  -3  12        6.16        8.26      1.77 o
   2  -3  12      110.77      108.21      3.96 o
   3  -3  12      182.28      221.23     10.07 o
   4  -3  12        0.49        1.29      1.40 o
   5  -3  12       15.12       12.22      1.95 o
   6  -3  12       81.50       84.50      2.93 o
   7  -3  12        1.56        3.77      1.47 o
   8  -3  12        0.92        0.16      2.36 o
 -10  -2  12       10.03       16.32      2.75 o
  -9  -2  12       86.32       85.61      2.93 o
  -8  -2  12       37.86       34.80      2.17 o
  -7  -2  12       88.41       89.15      3.25 o
  -6  -2  12      201.36      230.01     10.01 o
  -5  -2  12        0.00        0.06      1.39 o
  -4  -2  12        0.67        1.42      1.38 o
  -3  -2  12        9.45        8.36      1.70 o
  -2  -2  12       47.14       37.68      2.13 o
  -1  -2  12      157.31      152.02      3.70 o
   0  -2  12        8.60        7.28      1.12 o
   1  -2  12       11.41       10.61      1.13 o
   2  -2  12       12.77       14.10      1.83 o
   3  -2  12       61.07       68.09      2.74 o
   4  -2  12        9.99       11.40      1.72 o
   5  -2  12       81.70       74.14      2.85 o
   6  -2  12      125.36      129.64      5.39 o
   7  -2  12        8.63        5.12      2.55 o
 -11  -1  12        0.10        1.47      2.85 o
 -10  -1  12       62.04       69.23      3.68 o
  -9  -1  12       76.07       69.69      2.74 o
  -8  -1  12       69.38       68.94      2.73 o
  -7  -1  12        0.11        1.32      1.41 o
  -6  -1  12        0.72        1.98      1.51 o
  -5  -1  12        1.76       -0.56      1.45 o
  -4  -1  12       12.27       11.98      1.63 o
  -3  -1  12      126.81      124.76      4.09 o
  -2  -1  12        3.13        1.64      1.38 o
  -1  -1  12       11.20        6.78      1.06 o
   0  -1  12       10.30        7.01      1.86 o
   1  -1  12       21.83       18.95      1.32 o
   2  -1  12       48.74       47.09      2.48 o
   3  -1  12       21.07       21.33      2.09 o
   4  -1  12       31.24       34.33      2.17 o
   5  -1  12       77.84       71.89      2.78 o
   6  -1  12      230.05      254.28      6.33 o
   7  -1  12       80.78       81.13      4.35 o
 -11   0  12        4.30        7.32      2.64 o
 -10   0  12       25.07       20.35      2.76 o
  -9   0  12      100.85      108.17      3.18 o
  -8   0  12       44.61       39.10      2.32 o
  -7   0  12       14.97       17.47      2.01 o
  -6   0  12        8.21        9.63      1.77 o
  -5   0  12        2.21        2.66      1.44 o
  -4   0  12       53.85       53.65      2.40 o
  -3   0  12      200.53      200.90      6.31 o
  -2   0  12      196.04      196.68      6.24 o
  -1   0  12       23.17       25.88      1.38 o
   0   0  12       62.47       61.28      2.21 o
   1   0  12       27.47       26.47      1.46 o
   2   0  12      162.00      155.02      5.08 o
   3   0  12        4.64        4.01      1.54 o
   4   0  12        3.58        5.02      1.61 o
   5   0  12      130.68      132.89      4.89 o
   6   0  12        0.01        0.97      2.46 o
 -11   1  12       28.37       38.29      3.40 o
 -10   1  12        3.53        5.55      2.94 o
  -9   1  12       13.95       14.01      1.83 o
  -8   1  12       16.37       18.61      1.96 o
  -7   1  12      107.01      109.95      3.54 o
  -6   1  12       59.14       71.32      2.80 o
  -5   1  12        1.59        3.78      1.41 o
  -4   1  12      108.67      104.84      3.79 o
  -3   1  12       76.82       76.02      2.86 o
  -2   1  12      127.42      117.49      4.19 o
  -1   1  12       94.33       92.77      2.19 o
   0   1  12       45.53       37.65      1.57 o
   1   1  12       32.69       31.63      2.05 o
   2   1  12        6.91        3.72      1.52 o
   3   1  12        1.85        2.93      1.39 o
   4   1  12        7.90        4.97      1.48 o
   5   1  12        6.95        5.34      2.90 o
 -10   2  12        3.41        1.93      2.41 o
  -9   2  12       13.23       17.00      1.92 o
  -8   2  12       60.59       59.69      2.54 o
  -7   2  12        0.56        3.82      1.46 o
  -6   2  12        5.15        6.62      1.61 o
  -5   2  12        1.11        2.66      1.41 o
  -4   2  12       17.11       13.48      1.71 o
  -3   2  12      166.22      191.22      7.83 o
  -2   2  12      272.87      298.08      9.57 o
  -1   2  12      206.46      189.15      6.62 o
   0   2  12       29.44       29.96      1.45 o
   1   2  12        4.06        4.90      1.08 o
   2   2  12        1.20        5.37      1.58 o
   3   2  12        0.33        1.63      1.45 o
   4   2  12       28.28       27.89      3.14 o
 -10   3  12        0.11        0.04      2.07 o
  -9   3  12       16.62       15.48      1.70 o
  -8   3  12        6.28        5.30      1.75 o
  -7   3  12        1.42       -0.79      1.43 o
  -6   3  12       49.06       48.92      2.57 o
  -5   3  12        1.14        1.39      1.37 o
  -4   3  12      107.94       97.09      3.30 o
  -3   3  12      169.71      163.55      7.14 o
  -2   3  12        8.22        7.79      1.77 o
  -1   3  12        0.11       -1.09      1.09 o
   0   3  12       55.14       49.69      1.70 o
   1   3  12       27.38       29.01      1.48 o
   2   3  12        0.23       -0.54      1.28 o
   3   3  12       20.57       22.32      3.05 o
 -10   4  12        1.87        2.66      2.39 o
  -9   4  12       23.73       23.77      2.83 o
  -8   4  12       64.78       70.09      2.50 o
  -7   4  12       21.73       24.66      1.91 o
  -6   4  12       28.06       29.66      2.13 o
  -5   4  12        1.00        2.78      1.42 o
  -4   4  12        1.93        3.30      1.52 o
  -3   4  12      244.37      252.49      7.27 o
  -2   4  12        7.09        4.53      1.58 o
  -1   4  12       42.85       36.58      1.54 o
   0   4  12       47.58       44.42      1.54 o
   1   4  12       22.48       21.26      2.04 o
   2   4  12       10.57       12.51      2.66 o
  -9   5  12       23.89       27.05      3.43 o
  -8   5  12       42.01       49.09      3.44 o
  -7   5  12       11.86       11.09      2.55 o
  -6   5  12        1.00        2.43      2.37 o
  -5   5  12       39.58       44.72      2.28 o
  -4   5  12       25.96       24.93      1.94 o
  -3   5  12       24.57       18.10      1.79 o
  -2   5  12        0.18        0.59      2.46 o
  -1   5  12        2.15        3.73      2.01 o
   0   5  12        8.66       11.28      1.78 o
  -7   6  12        0.19        0.53      2.17 o
  -6   6  12        0.01        3.04      2.57 o
  -5   6  12       37.90       27.88      3.42 o
  -4   6  12       29.51       26.20      3.08 o
  -3   6  12        2.43        3.98      2.14 o
   1 -12  13       20.78       22.77      2.10 o
   2 -12  13       16.86       14.97      4.23 o
   3 -12  13       19.34       19.51      2.95 o
   4 -12  13        0.86        2.97      2.27 o
   5 -12  13        2.13        2.69      2.36 o
  -2 -11  13       11.73       13.90      2.65 o
  -1 -11  13       67.14       71.66      2.82 o
   0 -11  13       17.53       16.81      1.98 o
   1 -11  13        0.08       -0.78      1.02 o
   2 -11  13        8.59        7.45      1.56 o
   3 -11  13       15.64        8.85      1.65 o
   4 -11  13       33.71       37.60      3.28 o
   5 -11  13        6.01        4.63      2.26 o
   6 -11  13        0.05        3.73      2.12 o
  -4 -10  13        4.30        3.19      2.38 o
  -3 -10  13        7.23        8.56      2.50 o
  -2 -10  13       31.29       26.57      2.05 o
  -1 -10  13       35.27       37.15      4.55 o
   0 -10  13       48.61       46.37      1.87 o
   1 -10  13       21.23       21.99      2.37 o
   2 -10  13        0.00        0.26      1.41 o
   3 -10  13        1.39        2.07      1.78 o
   4 -10  13        1.15       -0.36      1.43 o
   5 -10  13        0.09        2.01      1.43 o
   6 -10  13        7.02        6.06      2.30 o
   7 -10  13       18.79       24.02      3.05 o
  -5  -9  13        6.69        6.23      2.61 o
  -4  -9  13       16.21       14.87      1.71 o
  -3  -9  13       22.75       23.40      1.99 o
  -2  -9  13        8.50        8.06      1.68 o
  -1  -9  13       65.30       69.69      2.00 o
   0  -9  13      126.62      128.57      3.60 o
   1  -9  13       71.16       72.20      1.99 o
   2  -9  13        0.72       -1.17      1.37 o
   3  -9  13        0.01        4.17      1.58 o
   4  -9  13       20.45       20.80      1.99 o
   5  -9  13        0.84        2.70      1.53 o
   6  -9  13       11.62        8.31      1.63 o
   7  -9  13        8.48       10.71      2.45 o
   8  -9  13        1.69        4.25      2.30 o
  -6  -8  13        4.37        2.75      2.83 o
  -5  -8  13      111.00      120.25      4.96 o
  -4  -8  13       51.14       47.76      2.43 o
  -3  -8  13       15.68       14.50      1.91 o
  -2  -8  13       53.81       56.64      2.63 o
  -1  -8  13       70.93       81.08      2.98 o
   0  -8  13        2.92        2.58      1.09 o
   1  -8  13       42.05       44.93      1.76 o
   2  -8  13      110.98      111.36      3.89 o
   3  -8  13        5.80        4.14      1.61 o
   4  -8  13        0.08       -1.34      1.34 o
   5  -8  13        0.21        0.32      1.48 o
   6  -8  13        2.94        3.21      1.51 o
   7  -8  13        0.04       -0.59      1.96 o
   8  -8  13        0.07       -2.29      2.32 o
  -7  -7  13       17.98       18.57      3.00 o
  -6  -7  13       32.30       36.13      2.23 o
  -5  -7  13       30.36       24.92      2.15 o
  -4  -7  13        1.20       -1.09      1.36 o
  -3  -7  13        7.36        9.11      1.65 o
  -2  -7  13        3.29        1.40      1.37 o
  -1  -7  13        3.17        5.09      1.15 o
   0  -7  13       20.65       17.01      1.29 o
   1  -7  13       38.99       50.43      1.74 o
   2  -7  13      157.49      171.98      5.50 o
   3  -7  13        2.29        3.26      1.55 o
   4  -7  13        0.06        2.54      1.47 o
   5  -7  13       42.87       38.53      2.34 o
   6  -7  13        2.47        1.75      1.46 o
   7  -7  13        0.69        2.08      1.37 o
   8  -7  13        0.33        2.84      2.06 o
  -8  -6  13        7.59        9.15      2.47 o
  -7  -6  13       91.42       91.24      2.93 o
  -6  -6  13       39.05       37.64      2.30 o
  -5  -6  13        0.20       -2.20      2.20 o
  -4  -6  13        4.38        5.12      1.56 o
  -3  -6  13        2.02        3.34      1.49 o
  -2  -6  13        2.92        2.68      1.44 o
  -1  -6  13       89.58       89.46      2.50 o
   0  -6  13       13.03        9.05      1.13 o
   1  -6  13        2.91        1.22      1.89 o
   2  -6  13       83.17       90.04      3.41 o
   3  -6  13      166.18      163.15      5.33 o
   4  -6  13        5.92        5.15      1.65 o
   5  -6  13       25.24       22.66      2.10 o
   6  -6  13       29.21       28.14      2.15 o
   7  -6  13        1.06        0.67      1.30 o
   8  -6  13        0.01        0.77      2.38 o
  -9  -5  13       14.96       17.92      3.06 o
  -8  -5  13        0.01       -2.26      2.26 o
  -7  -5  13       32.99       35.10      2.24 o
  -6  -5  13      102.16      105.08      3.28 o
  -5  -5  13        9.88       11.86      1.77 o
  -4  -5  13        1.08        0.29      1.37 o
  -3  -5  13        5.85       11.24      1.72 o
  -2  -5  13       12.18        9.85      1.59 o
  -1  -5  13       64.70       58.19      1.81 o
   0  -5  13       19.79       17.68      1.28 o
   1  -5  13      174.00      176.05      4.85 o
   2  -5  13       11.00        9.64      1.71 o
   3  -5  13       75.75       82.95      3.19 o
   4  -5  13        1.90        2.83      1.38 o
   5  -5  13        9.61       10.20      1.93 o
   6  -5  13       85.73       83.88      2.96 o
   7  -5  13        0.13        2.53      2.13 o
   8  -5  13        0.79       -2.52      2.52 o
  -9  -4  13       52.93       55.45      3.61 o
  -8  -4  13        1.62        4.14      1.59 o
  -7  -4  13        0.36        1.13      1.68 o
  -6  -4  13       82.10       84.83      2.98 o
  -5  -4  13       40.85       45.11      2.50 o
  -4  -4  13      158.51      176.17      5.44 o
  -3  -4  13      172.51      182.41      6.28 o
  -2  -4  13       13.51       14.10      1.79 o
  -1  -4  13       13.60       13.43      1.32 o
   0  -4  13       93.63       92.98      2.41 o
   1  -4  13       62.15       56.36      1.84 o
   2  -4  13       36.43       35.08      2.20 o
   3  -4  13       13.15       14.63      1.84 o
   4  -4  13       17.53       12.72      1.76 o
   5  -4  13      108.06      103.80      3.72 o
   6  -4  13       75.01       85.85      2.91 o
   7  -4  13        1.42       -1.49      2.36 o
  -9  -3  13        0.09        1.58      2.61 o
  -8  -3  13        0.76       -0.60      1.37 o
  -7  -3  13        5.77        3.52      2.08 o
  -6  -3  13       77.82       76.47      2.97 o
  -5  -3  13       12.23       15.13      1.87 o
  -4  -3  13        0.65        2.34      1.40 o
  -3  -3  13      268.85      310.35     11.51 o
  -2  -3  13      107.90      112.28      4.54 o
  -1  -3  13       55.88       51.09      3.48 o
   0  -3  13        2.88        1.90      2.39 o
   1  -3  13       25.76       24.01      1.45 o
   2  -3  13        2.58       -0.70      1.36 o
   3  -3  13       40.12       33.28      2.22 o
   4  -3  13        0.16        0.72      1.51 o
   5  -3  13       23.86       20.23      1.94 o
   6  -3  13       53.07       64.23      2.59 o
   7  -3  13       18.90       20.97      3.01 o
 -10  -2  13       13.77       11.28      2.63 o
  -9  -2  13        0.51        1.15      2.30 o
  -8  -2  13        3.67        3.94      1.53 o
  -7  -2  13       22.46       18.26      2.08 o
  -6  -2  13       12.14       19.88      2.11 o
  -5  -2  13        3.74        1.78      1.56 o
  -4  -2  13       22.17       22.55      2.01 o
  -3  -2  13      284.39      268.53     10.26 o
  -2  -2  13       76.76       78.27      3.24 o
  -1  -2  13       32.11       32.18      1.51 o
   0  -2  13       19.03       15.18      3.74 o
   1  -2  13       57.88       66.90      1.91 o
   2  -2  13        8.81        6.90      1.63 o
   3  -2  13        2.86        1.65      1.65 o
   4  -2  13        0.41        0.13      1.43 o
   5  -2  13       11.40        5.51      1.64 o
   6  -2  13        1.95        0.99      2.19 o
 -10  -1  13        0.48       -0.93      2.34 o
  -9  -1  13        3.93        2.61      1.55 o
  -8  -1  13        8.48        9.25      1.66 o
  -7  -1  13       21.62       26.67      2.09 o
  -6  -1  13        0.33       -0.30      1.67 o
  -5  -1  13        2.01       -0.43      1.44 o
  -4  -1  13       22.72       19.24      1.94 o
  -3  -1  13        2.67        5.06      1.45 o
  -2  -1  13        4.74        5.36      1.59 o
  -1  -1  13       44.94       39.14      1.59 o
   0  -1  13       70.49       62.66      1.82 o
   1  -1  13       65.16       67.21      1.90 o
   2  -1  13       20.90       19.51      1.93 o
   4  -1  13        7.87        3.24      1.69 o
   5  -1  13        5.15        5.47      2.83 o
   6  -1  13       53.34       56.09      3.75 o
 -10   0  13       21.68       24.68      3.07 o
  -9   0  13       97.40       94.70      2.96 o
  -8   0  13      221.59      222.60      6.49 o
  -7   0  13        1.68        0.05      1.48 o
  -6   0  13        6.97        8.73      1.75 o
  -5   0  13       28.63       29.67      2.15 o
  -4   0  13       12.64        9.35      1.66 o
  -3   0  13      103.34      112.21      4.23 o
  -2   0  13        8.29        7.53      1.57 o
  -1   0  13       30.50       20.71      1.41 o
   0   0  13       37.32       34.60      1.55 o
   1   0  13        2.34        6.75      3.41 o
   2   0  13       26.33       26.11      2.12 o
   3   0  13       56.05       58.25      2.62 o
   4   0  13       54.51       56.79      2.50 o
   5   0  13        5.44        2.25      2.51 o
 -10   1  13       39.87       33.44      3.25 o
  -9   1  13        0.33        1.47      3.72 o
  -8   1  13        7.32        4.13      1.56 o
  -7   1  13        2.44        1.61      1.37 o
  -6   1  13        1.43        2.27      1.50 o
  -5   1  13        9.87       10.54      1.75 o
  -4   1  13        2.79        1.24      1.42 o
  -3   1  13       13.07       15.38      1.86 o
  -2   1  13       24.49       16.73      1.86 o
  -1   1  13       14.58       15.14      1.32 o
   0   1  13      201.55      198.97      5.19 o
   1   1  13      108.89      113.12      2.69 o
   2   1  13        0.23        1.87      1.53 o
   3   1  13       79.90       83.00      2.81 o
   4   1  13      118.71      130.15      4.98 o
 -10   2  13        8.92       11.51      2.64 o
  -9   2  13       71.85       73.71      4.08 o
  -8   2  13       63.37       62.20      2.58 o
  -7   2  13        0.45       -0.61      1.45 o
  -6   2  13        2.48       -0.61      1.51 o
  -5   2  13       62.56       64.18      2.66 o
  -4   2  13        0.58        1.63      1.50 o
  -3   2  13       72.18       73.35      2.84 o
  -2   2  13       11.46        5.42      1.63 o
  -1   2  13        5.13        4.85      1.16 o
   0   2  13      121.66      121.83      3.03 o
   1   2  13       66.42       74.41      1.92 o
   2   2  13        0.01        0.82      1.96 o
   3   2  13       41.56       38.99      3.41 o
  -9   3  13       50.19       42.87      3.65 o
  -8   3  13       90.46       94.23      4.20 o
  -7   3  13        2.48        3.70      1.42 o
  -6   3  13        0.52        2.74      1.47 o
  -5   3  13       39.78       37.98      2.18 o
  -4   3  13        0.30        2.64      1.48 o
  -3   3  13       15.60       14.29      1.82 o
  -2   3  13        1.42        0.83      1.44 o
  -1   3  13        2.35        1.64      0.95 o
   0   3  13       10.74        9.70      1.13 o
   1   3  13       13.86       15.16      1.86 o
   2   3  13        1.82        0.60      2.07 o
  -8   4  13        9.16       12.32      2.59 o
  -7   4  13       15.50       16.34      2.58 o
  -6   4  13        0.06       -0.68      2.23 o
  -5   4  13       59.51       67.50      2.57 o
  -4   4  13        6.62        8.67      1.54 o
  -3   4  13       24.98       29.82      2.99 o
  -2   4  13      204.87      211.19      5.81 o
  -1   4  13       45.38       49.05      2.49 o
   0   4  13        1.94        0.30      1.74 o
  -6   5  13       22.02       26.14      3.17 o
  -5   5  13       45.34       45.74      3.74 o
  -4   5  13       55.29       55.38      3.53 o
  -3   5  13        5.87        2.09      2.24 o
  -1 -11  14       28.46       28.70      2.31 o
   0 -11  14       73.82       73.92      3.77 o
   1 -11  14       46.20       46.17      2.53 o
   2 -11  14       35.25       41.87      3.39 o
   3 -11  14       20.41       21.10      3.08 o
   4 -11  14        3.90        4.97      2.50 o
   5 -11  14        2.83        3.22      2.94 o
  -3 -10  14        0.96       -0.22      2.29 o
  -2 -10  14       32.96       36.43      3.19 o
  -1 -10  14       21.67       16.81      1.31 o
   0 -10  14        4.87        5.29      1.08 o
   1 -10  14       76.78       74.61      2.03 o
   2 -10  14       46.81       49.97      2.46 o
   3 -10  14       11.93       12.37      1.79 o
   4 -10  14        0.04       -1.54      1.93 o
   5 -10  14        0.66       -0.86      2.05 o
   6 -10  14        2.21        2.93      2.59 o
  -5  -9  14        0.01       -2.12      2.12 o
  -4  -9  14       24.21       19.75      2.90 o
  -3  -9  14        0.05        0.04      1.42 o
  -2  -9  14        5.80        7.03      1.55 o
  -1  -9  14       53.72       54.13      1.81 o
   0  -9  14        0.45        2.51      1.02 o
   1  -9  14        1.57        2.71      1.13 o
   2  -9  14       59.34       62.88      2.76 o
   3  -9  14       12.16       13.90      1.87 o
   4  -9  14       14.34       12.16      1.80 o
   5  -9  14       30.81       31.47      2.11 o
   6  -9  14       20.05       17.01      2.79 o
   7  -9  14       12.89       12.20      2.92 o
  -6  -8  14        0.45        2.29      2.31 o
  -5  -8  14       21.15       19.57      2.92 o
  -4  -8  14       35.81       38.66      2.23 o
  -3  -8  14        1.77        1.40      1.51 o
  -2  -8  14        0.09       -0.17      1.53 o
  -1  -8  14        0.86        3.54      1.05 o
   0  -8  14       43.70       45.46      1.72 o
   1  -8  14       35.67       34.20      1.63 o
   2  -8  14        8.81        8.88      1.67 o
   3  -8  14       13.19       16.16      2.01 o
   4  -8  14        4.59        6.45      1.57 o
   5  -8  14        5.08        7.64      1.58 o
   6  -8  14       27.58       30.10      2.97 o
   7  -8  14        0.23        6.62      3.71 o
  -7  -7  14       52.08       43.10      3.65 o
  -6  -7  14      166.11      152.06      5.17 o
  -5  -7  14       21.80       20.88      2.05 o
  -4  -7  14        5.75        8.30      1.59 o
  -3  -7  14        8.67        9.05      1.77 o
  -2  -7  14        8.54        7.32      1.72 o
  -1  -7  14        0.09        1.21      0.99 o
   0  -7  14       19.79       20.77      1.36 o
   1  -7  14      198.21      204.36      6.19 o
   2  -7  14       29.38       20.74      1.97 o
   3  -7  14        4.72        5.80      1.77 o
   4  -7  14       14.97       14.15      1.83 o
   5  -7  14       68.12       72.03      2.74 o
   6  -7  14       50.60       58.00      3.49 o
   7  -7  14        0.03       -0.88      2.14 o
  -7  -6  14       25.55       25.02      3.30 o
  -6  -6  14       32.94       29.36      2.10 o
  -5  -6  14       18.70       14.27      1.87 o
  -4  -6  14       22.93       27.33      2.12 o
  -3  -6  14      123.75      134.81      4.14 o
  -2  -6  14        9.61        6.60      1.63 o
  -1  -6  14       10.77       13.10      2.46 o
   0  -6  14       58.13       57.53      1.90 o
   1  -6  14       54.60       50.83      1.80 o
   2  -6  14        0.70        0.03      1.43 o
   3  -6  14       21.28       19.97      2.04 o
   4  -6  14        1.15       -1.26      1.40 o
   5  -6  14       25.54       30.50      2.12 o
   6  -6  14       17.85       22.17      2.85 o
   7  -6  14        0.18        3.54      2.09 o
  -8  -5  14        4.27        3.29      2.37 o
  -7  -5  14        0.14        1.21      1.46 o
  -6  -5  14        2.99        0.78      1.66 o
  -5  -5  14       30.79       29.39      2.17 o
  -4  -5  14        9.25        6.53      1.74 o
  -3  -5  14      161.33      163.97      7.38 o
  -2  -5  14       51.17       47.05      2.40 o
  -1  -5  14       14.93       18.06      1.98 o
   0  -5  14      350.56      353.34      7.41 o
   1  -5  14       61.36       65.61      1.91 o
   2  -5  14       17.33       13.44      1.80 o
   3  -5  14        4.92        6.18      1.68 o
   4  -5  14       11.79        6.76      1.79 o
   5  -5  14       23.90       19.37      1.96 o
   6  -5  14       37.84       41.87      3.92 o
   7  -5  14        0.55        3.91      2.45 o
  -8  -4  14       15.88       18.09      2.81 o
  -7  -4  14        3.93        1.85      1.56 o
  -6  -4  14       13.39        9.56      1.77 o
  -5  -4  14        0.54        1.59      1.57 o
  -4  -4  14        2.99        3.84      1.51 o
  -3  -4  14       50.19       50.58      2.56 o
  -2  -4  14       37.54       36.48      2.25 o
  -1  -4  14       25.08       26.24      1.49 o
   0  -4  14        1.37        2.25      0.98 o
   1  -4  14        1.12       -0.17      1.90 o
   2  -4  14        0.04        2.50      1.42 o
   3  -4  14        0.03       -1.32      1.32 o
   4  -4  14        0.27       -0.38      1.38 o
   5  -4  14       10.36        9.76      1.63 o
   6  -4  14        2.30        5.12      2.19 o
  -9  -3  14       26.03       27.08      3.24 o
  -8  -3  14       31.07       25.80      2.91 o
  -7  -3  14        3.26        2.36      1.68 o
  -6  -3  14        0.90        0.74      1.70 o
  -5  -3  14       29.50       30.79      2.19 o
  -4  -3  14       11.25        9.23      1.70 o
  -3  -3  14       23.27       21.29      2.01 o
  -2  -3  14        5.71        6.31      1.50 o
  -1  -3  14        6.57        6.68      2.25 o
   0  -3  14      149.38      146.42      7.06 o
   1  -3  14       16.00       15.28      1.33 o
   2  -3  14        5.61        5.68      1.45 o
   3  -3  14       16.72       13.65      1.91 o
   4  -3  14       66.51       66.07      2.69 o
   5  -3  14        5.07        4.32      1.45 o
   6  -3  14        8.57        7.51      2.51 o
  -9  -2  14       67.87       69.94      3.97 o
  -8  -2  14       42.19       47.67      2.27 o
  -7  -2  14        1.97        2.20      1.61 o
  -6  -2  14        1.36       -1.61      1.61 o
  -4  -2  14        0.68       -1.50      1.61 o
  -3  -2  14        0.03        0.81      1.47 o
  -2  -2  14       29.83       27.59      2.09 o
  -1  -2  14       19.72       15.53      2.89 o
   0  -2  14       57.47       56.75      2.96 o
   1  -2  14       14.73       18.32      1.36 o
   2  -2  14        0.41       -1.24      1.39 o
   3  -2  14      102.00      108.59      3.50 o
   4  -2  14       45.22       39.24      2.25 o
   5  -2  14        1.18        0.59      1.98 o
  -9  -1  14       13.55       16.13      2.65 o
  -8  -1  14       47.21       52.87      2.36 o
  -7  -1  14       13.85       13.74      1.75 o
  -6  -1  14       14.32       15.62      1.88 o
  -5  -1  14       15.33       13.28      1.86 o
  -4  -1  14       17.89       18.37      1.94 o
  -3  -1  14        4.23        5.85      1.48 o
  -2  -1  14       10.70        7.73      1.62 o
  -1  -1  14        4.85        6.88      1.11 o
   0  -1  14       50.44       50.65      1.72 o
   1  -1  14        3.03        1.70      0.98 o
   2  -1  14       14.07       10.55      1.78 o
   3  -1  14       62.69       65.09      2.73 o
   4  -1  14       82.91       91.00      4.30 o
   5  -1  14        2.27       -0.97      2.26 o
  -9   0  14       70.12       84.82      4.13 o
  -8   0  14        0.84       -1.29      1.29 o
  -7   0  14       71.49       67.96      2.69 o
  -6   0  14        1.49        3.38      1.54 o
  -5   0  14       75.48       77.86      2.91 o
  -4   0  14        9.95        5.99      1.87 o
  -3   0  14        1.37        3.00      1.43 o
  -2   0  14      141.72      157.31      7.31 o
  -1   0  14       79.55       82.78      2.53 o
   0   0  14        8.26        4.07      1.15 o
   1   0  14       44.30       47.03      1.69 o
   2   0  14        0.72        0.84      1.26 o
   3   0  14       26.77       24.78      3.14 o
   4   0  14       54.39       63.22      3.83 o
  -9   1  14        2.83        2.14      2.40 o
  -8   1  14       54.10       61.59      3.44 o
  -7   1  14        2.89        1.43      1.48 o
  -6   1  14        9.78        8.46      1.65 o
  -5   1  14      168.06      186.76      6.27 o
  -4   1  14       52.07       52.76      2.43 o
  -3   1  14       29.82       31.78      2.15 o
  -2   1  14      167.91      167.31      6.26 o
  -1   1  14        5.31        3.88      1.11 o
   0   1  14       69.69       71.77      1.94 o
   1   1  14        0.21        0.28      0.98 o
   2   1  14        0.27        0.99      2.29 o
   3   1  14        3.86        0.93      3.04 o
  -9   2  14        1.38        2.65      2.30 o
  -8   2  14        0.29        2.24      2.35 o
  -7   2  14        0.27       -0.70      1.90 o
  -6   2  14        0.25       -1.42      1.42 o
  -5   2  14       66.99       67.81      2.66 o
  -4   2  14       42.98       45.59      2.35 o
  -3   2  14       53.36       48.45      2.46 o
  -2   2  14       14.28       15.63      1.81 o
  -1   2  14       11.65        9.46      1.79 o
   0   2  14        3.55        2.84      1.70 o
   1   2  14        6.99        3.81      2.16 o
   2   2  14        0.18        0.25      2.17 o
  -8   3  14        0.28       -0.72      2.27 o
  -7   3  14        0.07        1.73      2.40 o
  -6   3  14        0.22       -2.62      2.62 o
  -5   3  14        1.33        1.09      2.26 o
  -4   3  14       16.06       14.00      2.51 o
  -3   3  14       27.62       29.66      3.31 o
  -2   3  14        0.20       -0.29      1.69 o
  -1   3  14       59.47       68.93      4.05 o
   0   3  14       13.25       10.15      1.86 o
  -6   4  14       28.67       23.14      3.17 o
  -5   4  14        9.07        7.88      2.39 o
  -4   4  14        0.20        9.23      3.60 o
  -3   4  14       44.69       38.46      3.45 o
   0 -11  15        9.47       12.21      2.00 o
   1 -11  15        0.44       -0.88      1.66 o
   2 -11  15       39.54       34.36      3.44 o
   3 -11  15        8.81        2.84      2.78 o
  -2 -10  15        3.37        3.34      2.28 o
  -1 -10  15        3.19        4.81      1.83 o
   0 -10  15        4.94        7.18      1.72 o
   1 -10  15        0.31       -0.71      1.54 o
   2 -10  15        6.90        5.10      2.36 o
   3 -10  15        0.83       -0.67      2.39 o
   4 -10  15        3.17        0.67      2.47 o
   5 -10  15       19.03       21.99      3.00 o
  -4  -9  15        8.78        6.31      2.50 o
  -3  -9  15       26.05       20.42      3.01 o
  -2  -9  15        4.71        7.47      2.29 o
  -1  -9  15        0.93        1.91      1.04 o
   0  -9  15       33.93       32.78      1.54 o
   1  -9  15       59.73       49.05      1.76 o
   2  -9  15        1.29        0.37      1.39 o
   3  -9  15        2.74       -0.21      1.38 o
   4  -9  15        1.83        3.49      2.31 o
   5  -9  15        3.33        6.00      2.35 o
  -5  -8  15       59.92       60.75      4.14 o
  -4  -8  15       58.65       64.27      3.80 o
  -3  -8  15       83.34       84.68      2.90 o
  -2  -8  15       19.02       14.24      1.78 o
  -1  -8  15       16.87       19.10      1.77 o
   0  -8  15       30.46       35.51      1.58 o
   1  -8  15       11.07        9.99      1.24 o
   2  -8  15        0.97        4.00      1.52 o
   3  -8  15       25.87       29.27      2.17 o
   4  -8  15       93.58       82.87      2.86 o
   5  -8  15        0.08        0.76      2.27 o
   6  -8  15        0.11       -2.15      2.96 o
  -6  -7  15        0.75       -2.28      2.89 o
  -5  -7  15       10.76        9.10      2.55 o
  -4  -7  15        2.36        0.49      1.40 o
  -3  -7  15       31.56       29.62      2.17 o
  -2  -7  15        6.43        3.79      1.57 o
  -1  -7  15       30.18       31.83      1.53 o
   0  -7  15       72.18       74.35      2.03 o
   1  -7  15        0.61       -0.13      1.04 o
   2  -7  15       19.58       18.59      1.91 o
   3  -7  15      106.81      114.29      3.60 o
   4  -7  15       29.51       29.72      2.10 o
   5  -7  15        2.21       -0.47      2.64 o
   6  -7  15        1.67       -1.06      2.22 o
  -7  -6  15        0.60       -2.38      2.51 o
  -6  -6  15       11.72       12.05      2.72 o
  -5  -6  15        2.42        2.47      1.53 o
  -4  -6  15        4.46        3.10      1.54 o
  -3  -6  15       23.01       22.71      2.10 o
  -2  -6  15       33.50       23.13      2.07 o
  -1  -6  15       24.40       25.32      1.52 o
   0  -6  15        5.86        7.01      1.09 o
   1  -6  15       34.88       32.11      1.61 o
   2  -6  15       47.75       34.63      2.36 o
   3  -6  15       20.22       22.51      2.13 o
   4  -6  15       18.26       19.77      1.90 o
   5  -6  15       29.17       28.62      3.14 o
   6  -6  15        1.04        2.45      2.27 o
  -7  -5  15        1.70       -0.02      2.35 o
  -6  -5  15        4.92        5.93      1.57 o
  -5  -5  15        3.83        5.80      1.57 o
  -4  -5  15        1.77        2.45      1.45 o
  -3  -5  15        1.06       -1.41      1.44 o
  -2  -5  15        1.26        0.68      1.37 o
  -1  -5  15        0.49       -0.61      1.48 o
   0  -5  15       12.16        9.16      1.19 o
   1  -5  15       38.20       29.95      1.53 o
   2  -5  15       20.54       14.37      1.93 o
   3  -5  15       10.80       12.53      1.90 o
   4  -5  15        4.04        6.00      1.54 o
   5  -5  15        3.06       -0.57      2.03 o
   6  -5  15       12.39        9.23      2.59 o
  -8  -4  15       19.05       23.27      3.11 o
  -7  -4  15        3.67        4.33      3.36 o
  -6  -4  15       14.24       13.43      1.91 o
  -5  -4  15       90.06      101.97      3.37 o
  -4  -4  15       99.97       90.62      3.14 o
  -3  -4  15       68.63       63.05      2.67 o
  -2  -4  15       64.99       61.56      2.62 o
  -1  -4  15       44.56       41.51      1.71 o
   0  -4  15        0.12       -0.10      0.95 o
   1  -4  15       17.82       14.96      1.32 o
   2  -4  15        0.10       -1.20      1.29 o
   3  -4  15       39.47       35.47      2.32 o
   4  -4  15       25.18       25.68      1.93 o
   5  -4  15        1.91        1.30      2.51 o
  -8  -3  15        8.71       11.36      2.41 o
  -7  -3  15       15.33       16.96      2.68 o
  -6  -3  15       77.33       86.70      2.94 o
  -5  -3  15       72.81       82.98      3.04 o
  -4  -3  15        1.37        4.57      1.45 o
  -3  -3  15       28.66       28.85      2.12 o
  -2  -3  15       52.34       52.63      2.46 o
  -1  -3  15        5.25        4.09      1.11 o
   0  -3  15       24.76       19.09      1.33 o
   1  -3  15       43.31       42.64      1.65 o
   2  -3  15       16.60       16.44      1.80 o
   3  -3  15       37.09       41.95      2.35 o
   4  -3  15       34.03       34.66      3.47 o
   5  -3  15        0.32        0.27      2.19 o
  -8  -2  15        0.35        0.65      2.07 o
  -7  -2  15        0.24        2.15      2.46 o
  -6  -2  15       21.41       22.99      2.02 o
  -5  -2  15       89.93       95.87      3.19 o
  -4  -2  15        4.56        6.35      1.66 o
  -3  -2  15        0.11        1.46      1.46 o
  -2  -2  15       64.20       65.05      2.60 o
  -1  -2  15       15.77       16.27      1.34 o
   0  -2  15        0.74        0.48      0.95 o
   1  -2  15        8.31        5.68      1.10 o
   2  -2  15       18.45       17.00      1.90 o
   3  -2  15        5.15        8.81      2.28 o
   4  -2  15        6.46        5.46      2.39 o
  -8  -1  15       51.78       60.69      3.76 o
  -7  -1  15       18.38       17.25      2.75 o
  -6  -1  15        0.01       -1.20      1.61 o
  -5  -1  15       70.03       75.63      2.77 o
  -4  -1  15        1.24        1.61      1.42 o
  -3  -1  15       34.15       29.74      2.18 o
  -2  -1  15       36.83       35.75      2.20 o
  -1  -1  15       30.63       27.20      1.50 o
   0  -1  15        0.09        0.54      1.13 o
   1  -1  15       10.96        8.16      1.11 o
   2  -1  15        0.20        2.04      2.35 o
   3  -1  15        0.25        1.99      2.23 o
  -8   0  15       26.88       23.74      2.99 o
  -7   0  15       14.73       11.47      2.83 o
  -6   0  15        3.44        3.42      1.59 o
  -5   0  15        0.18        2.00      1.42 o
  -4   0  15        1.31        2.44      1.42 o
  -3   0  15       16.92       11.63      1.80 o
  -2   0  15       16.68       17.22      1.85 o
  -1   0  15       26.41       27.54      1.42 o
   0   0  15        5.27        3.18      1.05 o
   1   0  15        7.40        5.34      3.04 o
   2   0  15       29.51       33.25      3.13 o
  -8   1  15        0.33        1.30      2.30 o
  -7   1  15        5.75        4.35      2.43 o
  -6   1  15        0.31        6.66      2.24 o
  -5   1  15        1.79        2.17      1.35 o
  -4   1  15        0.04        0.54      1.34 o
  -3   1  15        0.41        5.87      1.45 o
  -2   1  15       17.45       21.40      1.86 o
  -1   1  15       31.18       34.55      2.77 o
   0   1  15       18.29       13.46      1.85 o
   1   1  15       22.56       18.29      2.06 o
  -7   2  15        2.25        3.98      2.34 o
  -6   2  15        3.78        0.61      2.17 o
  -5   2  15        1.91       -0.68      3.05 o
  -4   2  15       21.86       17.47      2.80 o
  -3   2  15        7.43       11.40      2.56 o
  -2   2  15        0.10       -2.20      2.55 o
  -1   2  15        0.92        2.88      1.51 o
  -4   3  15       49.36       41.99      3.41 o
   0 -10  16        4.40        5.07      1.71 o
   1 -10  16       27.65       24.12      2.41 o
   2 -10  16       10.66        4.38      2.63 o
  -3  -9  16       14.49       14.63      2.69 o
  -2  -9  16        9.83        5.02      2.47 o
  -1  -9  16       19.82       17.90      2.04 o
   0  -9  16       11.46       12.13      1.90 o
   1  -9  16        0.22        0.41      2.85 o
   2  -9  16        2.09        1.29      2.31 o
   3  -9  16        1.69       -0.36      2.80 o
   4  -9  16       23.45       23.40      3.16 o
  -4  -8  16        1.43        4.77      2.32 o
  -3  -8  16        1.24        3.12      2.79 o
  -2  -8  16        0.80        3.28      2.22 o
  -1  -8  16        7.69        6.18      1.69 o
   0  -8  16        6.86        2.68      1.03 o
   1  -8  16        1.22        3.27      1.44 o
   2  -8  16        3.47        0.82      3.11 o
   3  -8  16       33.96       36.04      3.42 o
   4  -8  16       39.74       37.29      3.48 o
  -5  -7  16        4.97        5.01      2.71 o
  -4  -7  16        6.83        6.84      2.33 o
  -3  -7  16        2.66       -1.17      2.08 o
  -2  -7  16       14.47       14.72      1.79 o
  -1  -7  16        8.90        7.01      1.22 o
   0  -7  16        6.13        5.38      1.10 o
   1  -7  16        0.33        0.41      1.01 o
   2  -7  16       18.00       15.20      1.78 o
   3  -7  16       42.43       42.76      3.57 o
   4  -7  16       17.74       14.87      2.83 o
   5  -7  16        6.58        4.06      2.40 o
  -6  -6  16        3.52        4.27      3.26 o
  -5  -6  16        9.75       10.78      2.82 o
  -4  -6  16        9.40        8.56      2.33 o
  -3  -6  16       10.62        6.94      1.67 o
  -2  -6  16       33.39       32.15      2.08 o
  -1  -6  16       21.68       20.53      1.46 o
   0  -6  16       21.20       16.19      1.67 o
   1  -6  16       11.76       11.00      2.29 o
   2  -6  16        3.39        1.02      1.47 o
   3  -6  16        7.42        7.94      2.61 o
   4  -6  16        3.10        3.61      2.87 o
   5  -6  16        9.59       12.41      2.78 o
  -6  -5  16        2.56        6.72      2.34 o
  -5  -5  16        0.09       -2.37      2.37 o
  -4  -5  16        5.56        4.04      1.65 o
  -3  -5  16       79.88       79.40      2.92 o
  -2  -5  16      135.59      124.91      5.39 o
  -1  -5  16       22.58       20.14      1.42 o
   0  -5  16       54.48       45.24      1.72 o
   1  -5  16      128.44      129.89      3.68 o
   2  -5  16       12.24       13.87      1.84 o
   3  -5  16       10.70       11.89      2.69 o
   4  -5  16        1.64        5.11      2.14 o
  -7  -4  16       23.95       27.46      3.30 o
  -6  -4  16        9.12        6.85      2.56 o
  -5  -4  16      132.06      139.11      4.96 o
  -4  -4  16        7.68        4.94      1.55 o
  -3  -4  16       13.16       15.90      1.96 o
  -2  -4  16      124.02      106.04      5.15 o
  -1  -4  16       69.18       70.50      1.95 o
   0  -4  16       13.17       10.41      2.06 o
   1  -4  16        0.20        1.04      1.22 o
   2  -4  16       13.31       15.74      1.70 o
   3  -4  16        0.78       -2.23      2.23 o
   4  -4  16        1.39        1.81      3.62 o
  -7  -3  16        2.90        5.94      2.44 o
  -6  -3  16       12.66        8.98      2.66 o
  -5  -3  16       34.79       31.32      2.13 o
  -4  -3  16        0.26        1.27      1.37 o
  -3  -3  16        0.12        1.14      1.36 o
  -2  -3  16       42.39       36.07      2.21 o
  -1  -3  16        6.69        7.62      2.45 o
   0  -3  16        0.25        0.61      0.94 o
   1  -3  16        0.07        1.28      1.43 o
   2  -3  16       32.16       33.87      3.22 o
   3  -3  16       23.67       16.75      2.82 o
  -7  -2  16        0.02        0.30      2.24 o
  -6  -2  16        3.84        3.90      2.41 o
  -5  -2  16        2.74        4.45      1.45 o
  -4  -2  16        5.67        3.25      1.54 o
  -3  -2  16        1.00        0.26      1.35 o
  -2  -2  16        0.08        2.53      1.48 o
  -1  -2  16        1.58        1.74      1.04 o
   0  -2  16        0.01       -1.15      1.23 o
   1  -2  16       19.42       11.77      3.55 o
   2  -2  16       32.89       31.24      3.17 o
   3  -2  16        7.56        6.15      2.46 o
  -7  -1  16       50.72       51.26      3.63 o
  -6  -1  16       17.27       19.01      2.78 o
  -5  -1  16       26.53       23.27      2.79 o
  -4  -1  16       82.46       87.23      2.79 o
  -3  -1  16       15.92       19.44      1.82 o
  -2  -1  16        7.35       10.07      1.56 o
  -1  -1  16        2.75        4.60      1.53 o
   0  -1  16        0.02       -0.52      2.30 o
   1  -1  16        4.23        6.71      1.71 o
   2  -1  16        0.51        3.09      2.13 o
  -6   0  16        0.99        2.91      2.47 o
  -5   0  16        9.23        7.49      2.45 o
  -4   0  16       27.11       27.39      2.89 o
  -3   0  16       44.01       51.06      3.63 o
  -2   0  16        3.84        6.01      2.53 o
  -1   0  16        1.43        0.55      1.60 o
   0   0  16        0.15       -0.62      2.09 o
  -5   1  16        9.29        8.58      2.44 o
  -4   1  16       81.96       77.89      4.02 o
  -3   1  16       12.86       15.92      2.68 o
  -2   1  16        4.74        0.54      2.44 o
  -1   1  16        0.99       -0.23      1.65 o
  -2  -8  17       32.17       29.48      3.16 o
  -1  -8  17       26.91       24.21      2.39 o
   0  -8  17        1.18       -0.71      1.46 o
   1  -8  17        4.82        3.69      1.79 o
   2  -8  17       12.79        9.30      2.70 o
  -3  -7  17       25.98       26.52      3.15 o
  -2  -7  17       54.47       55.87      3.69 o
  -1  -7  17        0.03        0.89      1.66 o
   0  -7  17        0.06        1.30      1.46 o
   1  -7  17       13.33       13.95      3.09 o
   2  -7  17       13.35       12.05      2.81 o
   3  -7  17        0.13        4.00      2.57 o
  -4  -6  17       18.20       18.10      2.96 o
  -3  -6  17        0.00       -0.50      2.40 o
  -2  -6  17       21.62       20.41      2.86 o
  -1  -6  17        3.53        2.67      1.92 o
   0  -6  17        3.29        1.81      1.47 o
   1  -6  17      107.63      109.62      3.28 o
   2  -6  17       91.95       83.76      4.53 o
   3  -6  17       10.32       12.99      2.81 o
  -5  -5  17        0.29       -2.81      2.81 o
  -4  -5  17        3.77        3.50      2.34 o
  -3  -5  17        0.08        1.88      2.33 o
  -2  -5  17        4.52        6.20      2.32 o
  -1  -5  17       29.69       26.88      2.15 o
   0  -5  17       26.61       22.72      2.00 o
   1  -5  17        0.02        3.66      1.59 o
   2  -5  17        6.01        6.27      2.50 o
   3  -5  17        6.81        2.20      2.63 o
  -5  -4  17        6.14        9.27      2.75 o
  -4  -4  17       26.54       30.78      2.99 o
  -3  -4  17        3.04       -1.19      2.04 o
  -2  -4  17        1.69        0.78      2.27 o
  -1  -4  17        0.24       -1.48      1.48 o
   0  -4  17        7.16        8.09      1.64 o
   1  -4  17        4.04        2.71      1.77 o
   2  -4  17        2.98       -0.02      2.94 o
  -5  -3  17       15.08       14.56      3.02 o
  -4  -3  17       25.47       29.27      2.96 o
  -3  -3  17        1.04        1.22      2.11 o
  -2  -3  17        0.03       -1.82      1.82 o
  -1  -3  17       19.15       17.52      1.88 o
   0  -3  17        2.73        2.50      1.60 o
   1  -3  17        6.12        5.87      1.77 o
  -5  -2  17        6.07        3.81      2.23 o
  -4  -2  17       24.54       30.04      3.18 o
  -3  -2  17       53.04       61.24      3.72 o
  -2  -2  17       14.69       13.95      2.58 o
  -1  -2  17       10.88       10.75      1.79 o
   0  -2  17        1.75        1.10      2.32 o
  -5  -1  17        3.94        1.60      2.77 o
  -4  -1  17       18.18       22.90      2.92 o
  -3  -1  17        1.44        7.84      2.49 o
  -2  -1  17        6.02        7.68      2.44 o
  -1  -1  17       29.80       29.76      2.33 o
  -2  -5  18        1.72       -0.14      2.00 o
  -1  -5  18        5.81        7.45      4.70 o
 
